# Supplementary material for: Gonadal transcriptome sequencing of the critically endangered Acipenser dabryanus to discover candidate sex-related genes
Source: PeerJ. 2018 Jul 27;6:e5389. doi: 10.7717/peerj.5389 (PMC6065465; doi:10.7717/peerj.5389)
Supplement: Supplemental Information 2 — 13,170 unigenes were mapped to 290 KEGG pathways. [file peerj-06-5389-s002.xls]

## Sheet: Sheet1
#pathway	pathway_id	Gene_number	Gene_id	KOs
Glycolysis / Gluconeogenesis	ko00010	93	c112170.graph_c0;c118594.graph_c0;c131728.graph_c0;c135016.graph_c0;c149451.graph_c0;c161442.graph_c0;c172693.graph_c0;c175790.graph_c0;c178436.graph_c0;c185645.graph_c0;c191155.graph_c0;c193584.graph_c0;c196777.graph_c0;c206814.graph_c1;c206814.graph_c3;c209789.graph_c0;c210051.graph_c0;c210051.graph_c1;c212947.graph_c0;c215951.graph_c1;c219047.graph_c2;c219832.graph_c0;c220010.graph_c0;c220045.…	K00850+K00134+K01623+K00850+K01803+K00873+K00016+K01689+K01623+K01810+K01834+K00134+K00121+K00873+K00873+K00850+K00844+K00844+K00873+K00844+K01895+K00844+K01803+K00128+K01084+K00016+K01785+K00002+K00162+K01689+K00016+K01689+K00121+K00844+K01837+K00844+K00002+K03841+K00128+K00129+K01623+K00134+K12407+K03841+K03841+K00850+K01835+K01835+K01689+K00129+K01895+K01895+K00927+K01596+K08074+K10705+K01895+…
Citrate cycle (TCA cycle)	ko00020	41	c171390.graph_c0;c177958.graph_c0;c188347.graph_c0;c207708.graph_c0;c208426.graph_c0;c222620.graph_c0;c223401.graph_c0;c223858.graph_c0;c226002.graph_c0;c228089.graph_c0;c228492.graph_c0;c230349.graph_c1;c230882.graph_c0;c230987.graph_c0;c231693.graph_c1;c232249.graph_c0;c233043.graph_c3;c233258.graph_c1;c233270.graph_c3;c233358.graph_c1;c233977.graph_c0;c235818.graph_c0;c235818.graph_c1;c236058.…	K00026+K00234+K01681+K00031+K00236+K00030+K00235+K00162+K00026+K01681+K00031+K01899+K00030+K00234+K01681+K00030+K00237+K01647+K00025+K01596+K01900+K00164+K00164+K00627+K01900+K00031+K01958+K01958+K00382+K00658+K00658+K01648+K01648+K00161+K00164+K01679+K00235+K00164+K00382+K00026+K00031
Pentose phosphate pathway	ko00030	39	c112170.graph_c0;c131728.graph_c0;c135016.graph_c0;c178436.graph_c0;c185645.graph_c0;c209789.graph_c0;c210011.graph_c0;c217426.graph_c0;c227237.graph_c0;c227729.graph_c1;c229602.graph_c0;c229958.graph_c1;c230962.graph_c0;c231128.graph_c0;c231174.graph_c0;c231174.graph_c1;c231205.graph_c1;c231417.graph_c1;c231703.graph_c0;c231703.graph_c1;c231961.graph_c0;c231961.graph_c1;c232328.graph_c0;c234081.…	K00850+K01623+K00850+K01623+K01810+K00850+K01053+K01619+K00033+K03841+K01807+K01623+K00036+K01057+K03841+K03841+K00850+K00948+K01835+K01835+K00616+K00616+K00852+K01623+K01623+K00948+K00615+K15779+K01810+K13937+K13937+K01783+K00850+K00850+K00850+K01810+K00033+K00615+K01835
Pentose and glucuronate interconversions	ko00040	25	c133473.graph_c0;c174040.graph_c0;c206497.graph_c0;c209818.graph_c0;c218747.graph_c2;c220045.graph_c1;c222767.graph_c0;c222869.graph_c0;c224806.graph_c0;c226092.graph_c0;c227242.graph_c2;c228641.graph_c1;c232436.graph_c0;c233094.graph_c1;c235091.graph_c1;c235599.graph_c1;c236387.graph_c0;c236769.graph_c1;c240688.graph_c0;c241206.graph_c1;c241321.graph_c2;c242302.graph_c0;c242663.graph_c0;c243309.…	K00011+K00963+K00699+K00963+K00078+K00128+K00012+K00002+K13247+K03331+K00002+K00128+K00963+K00008+K01195+K00963+K00699+K00699+K01783+K00012+K00128+K00011+K00128+K16190+K00128
Fructose and mannose metabolism	ko00051	47	c112170.graph_c0;c131728.graph_c0;c133473.graph_c0;c135016.graph_c0;c149451.graph_c0;c178436.graph_c0;c209789.graph_c0;c210051.graph_c0;c210051.graph_c1;c215951.graph_c1;c216138.graph_c0;c216969.graph_c0;c217647.graph_c0;c219832.graph_c0;c220010.graph_c0;c221244.graph_c0;c224405.graph_c2;c225273.graph_c0;c227047.graph_c0;c227188.graph_c4;c227215.graph_c0;c227729.graph_c1;c228255.graph_c0;c228480.…	K00850+K01623+K00011+K00850+K01803+K01623+K00850+K00844+K00844+K00844+K18334+K01711+K00976+K00844+K01803+K05305+K02377+K17497+K00844+K01103+K00844+K03841+K01103+K01103+K01103+K01623+K01103+K03841+K03841+K00850+K00008+K01623+K01623+K00844+K00966+K01809+K00844+K01103+K00844+K14634+K00011+K00844+K17497+K00850+K00850+K00966+K00850
Galactose metabolism	ko00052	47	c112170.graph_c0;c133473.graph_c0;c135016.graph_c0;c174040.graph_c0;c175103.graph_c0;c199270.graph_c0;c209789.graph_c0;c209818.graph_c0;c210051.graph_c0;c210051.graph_c1;c215951.graph_c1;c218446.graph_c0;c219832.graph_c0;c221580.graph_c1;c222366.graph_c0;c222632.graph_c1;c227047.graph_c0;c227215.graph_c0;c227805.graph_c0;c227860.graph_c0;c229200.graph_c0;c230006.graph_c0;c230006.graph_c1;c230955.…	K00850+K00011+K00850+K00963+K01229+K00849+K00850+K00963+K00844+K00844+K00844+K12316+K00844+K01084+K00849+K01785+K00844+K00844+K01784+K01189+K07966+K12309+K12309+K12047+K12407+K00850+K01835+K01835+K00963+K12316+K00844+K12317+K00963+K07966+K00965+K15779+K00844+K00844+K12047+K00011+K00844+K00850+K00850+K00850+K07967+K01187+K01835
Ascorbate and aldarate metabolism	ko00053	15	c191913.graph_c0;c206497.graph_c0;c210011.graph_c0;c220045.graph_c1;c222767.graph_c0;c228641.graph_c1;c236387.graph_c0;c236769.graph_c1;c240190.graph_c1;c241167.graph_c2;c241206.graph_c1;c241321.graph_c2;c242663.graph_c0;c243309.graph_c0;c244211.graph_c0;	K00469+K00699+K01053+K00128+K00012+K00128+K00699+K00699+K14085+K00149+K00012+K00128+K00128+K16190+K00128
Fatty acid biosynthesis	ko00061	34	c196977.graph_c0;c209283.graph_c0;c209283.graph_c1;c211626.graph_c0;c213205.graph_c0;c217040.graph_c0;c220570.graph_c0;c220570.graph_c1;c220570.graph_c3;c222168.graph_c1;c222610.graph_c0;c230717.graph_c0;c230931.graph_c0;c233594.graph_c0;c235640.graph_c0;c235640.graph_c1;c236330.graph_c0;c236330.graph_c1;c237232.graph_c0;c238840.graph_c0;c239688.graph_c3;c239773.graph_c0;c240773.graph_c0;c241701.…	K11262+K11262+K11262+K11262+K11262+K11262+K11262+K11262+K11262+K01071+K15013+K15013+K01897+K01897+K01897+K01897+K15013+K15013+K00645+K01897+K09458+K01897+K11262+K01897+K01897+K15013+K11262+K11262+K01897+K00665+K01897+K01897+K01897+K00665
Fatty acid elongation	ko00062	22	c211709.graph_c0;c215591.graph_c1;c220145.graph_c0;c224304.graph_c1;c225494.graph_c0;c229074.graph_c1;c229569.graph_c0;c229715.graph_c0;c232350.graph_c1;c233494.graph_c0;c235568.graph_c0;c237015.graph_c0;c237149.graph_c0;c237449.graph_c1;c237455.graph_c1;c237584.graph_c0;c237947.graph_c1;c238387.graph_c0;c238896.graph_c0;c240159.graph_c0;c240159.graph_c1;c244308.graph_c0;	K10249+K00022+K10203+K10703+K17360+K01074+K10250+K10251+K01068+K07511+K07515+K07508+K07512+K07509+K10251+K10244+K10249+K01068+K10247+K01074+K01074+K10258
Fatty acid degradation	ko00071	58	c196777.graph_c0;c215591.graph_c1;c220045.graph_c1;c220651.graph_c0;c222610.graph_c0;c224468.graph_c2;c226788.graph_c0;c228641.graph_c1;c229335.graph_c0;c230191.graph_c0;c230191.graph_c1;c230717.graph_c0;c230931.graph_c0;c231432.graph_c0;c231831.graph_c0;c233398.graph_c0;c233494.graph_c0;c233594.graph_c0;c234606.graph_c0;c234810.graph_c1;c235060.graph_c1;c235568.graph_c0;c235616.graph_c0;c235616.…	K00121+K00022+K00128+K08766+K15013+K13238+K00121+K00128+K00252+K08765+K08765+K15013+K01897+K00626+K00255+K00232+K07511+K01897+K00248+K00249+K07514+K07515+K00232+K00232+K00232+K01897+K01897+K15013+K15013+K07508+K07509+K09479+K08765+K01897+K09478+K01897+K14085+K08765+K00149+K00128+K01897+K08765+K00128+K01897+K08765+K08765+K07513+K15013+K00128+K01897+K00232+K00121+K01897+K01897+K01897+K00255+K13239+…
Synthesis and degradation of ketone bodies	ko00072	9	c209770.graph_c0;c216328.graph_c0;c217446.graph_c1;c231100.graph_c1;c231432.graph_c0;c231556.graph_c0;c235017.graph_c1;c238430.graph_c1;c242671.graph_c0;	K00019+K00019+K00019+K01027+K00626+K00019+K01640+K01641+K00019
Steroid biosynthesis	ko00100	18	c148881.graph_c0;c221417.graph_c1;c221814.graph_c0;c222773.graph_c1;c226578.graph_c0;c226653.graph_c2;c226823.graph_c0;c230237.graph_c0;c230522.graph_c0;c231514.graph_c0;c231992.graph_c0;c235355.graph_c0;c237990.graph_c0;c238483.graph_c0;c238765.graph_c0;c238765.graph_c1;c242905.graph_c0;c243788.graph_c1;	K00511+K07419+K01852+K07750+K07750+K00637+K00637+K07436+K00801+K00222+K05917+K00213+K12298+K00227+K07748+K07748+K09828+K07438
Primary bile acid biosynthesis	ko00120	20	c200078.graph_c0;c207476.graph_c0;c219602.graph_c1;c225534.graph_c0;c227272.graph_c0;c228450.graph_c0;c228529.graph_c0;c228894.graph_c2;c229083.graph_c1;c233154.graph_c1;c233164.graph_c2;c233164.graph_c3;c234026.graph_c0;c235389.graph_c2;c237133.graph_c1;c239623.graph_c0;c239956.graph_c1;c241641.graph_c0;c242817.graph_c1;c242930.graph_c0;	K10223+K00251+K07431+K00251+K00488+K07430+K12408+K08764+K07439+K01796+K10223+K10223+K00488+K07439+K00489+K12405+K11992+K10223+K08764+K07440
Ubiquinone and other terpenoid-quinone biosynthesis	ko00130	12	c222512.graph_c1;c223735.graph_c2;c232166.graph_c0;c232524.graph_c0;c232524.graph_c1;c232524.graph_c2;c236482.graph_c0;c237304.graph_c0;c237304.graph_c2;c240315.graph_c0;c241181.graph_c0;c244020.graph_c0;	K06134+K00591+K00815+K00457+K00457+K00457+K06125+K06126+K06126+K06127+K00457+K10106
Steroid hormone biosynthesis	ko00140	31	c206497.graph_c0;c207476.graph_c0;c209636.graph_c0;c216625.graph_c0;c216625.graph_c1;c219701.graph_c0;c223523.graph_c0;c223914.graph_c0;c225534.graph_c0;c226899.graph_c0;c228232.graph_c0;c228450.graph_c0;c229371.graph_c0;c229715.graph_c0;c229827.graph_c0;c230299.graph_c3;c232531.graph_c0;c232612.graph_c0;c233751.graph_c0;c235157.graph_c0;c236387.graph_c0;c236752.graph_c0;c236769.graph_c1;c237133.…	K00699+K00251+K13368+K12344+K12344+K00513+K01015+K00512+K00251+K12343+K00545+K07430+K13370+K10251+K07410+K07424+K01015+K01131+K07434+K07424+K00699+K00498+K00699+K00489+K10251+K00070+K10207+K07408+K00070+K00071+K00512
Oxidative phosphorylation	ko00190	178	c100976.graph_c0;c101219.graph_c0;c106611.graph_c0;c113162.graph_c0;c115677.graph_c0;c120895.graph_c0;c131255.graph_c0;c139076.graph_c0;c139313.graph_c0;c146619.graph_c0;c148607.graph_c0;c150366.graph_c0;c161879.graph_c0;c168090.graph_c0;c177958.graph_c0;c183513.graph_c0;c185407.graph_c0;c187938.graph_c0;c188057.graph_c0;c189718.graph_c0;c190994.graph_c0;c196056.graph_c0;c197913.graph_c0;c201511.…	K03883+K02134+K01542+K02261+K03960+K01507+K03881+K02126+K02272+K02270+K02133+K02128+K02271+K02273+K00234+K02273+K02146+K03948+K03957+K03968+K03965+K02256+K02256+K03962+K03949+K02261+K02154+K03938+K03966+K03958+K11353+K02262+K03959+K00236+K03939+K02145+K02262+K02262+K02138+K02147+K00417+K02267+K00420+K02270+K00419+K11725+K03879+K02140+K03961+K03955+K02263+K03956+K02152+K02267+K03963+K02152+K03967+…
Purine metabolism	ko00230	211	c135275.graph_c0;c138166.graph_c0;c149561.graph_c0;c151916.graph_c0;c161442.graph_c0;c184772.graph_c0;c194188.graph_c0;c203884.graph_c0;c204011.graph_c0;c206452.graph_c0;c206814.graph_c1;c206814.graph_c3;c209169.graph_c0;c209607.graph_c0;c210384.graph_c0;c211066.graph_c0;c212947.graph_c0;c213777.graph_c0;c213869.graph_c0;c213871.graph_c0;c213905.graph_c0;c214293.graph_c0;c214295.graph_c0;c215259.…	K01490+K03012+K00939+K13293+K00873+K13760+K08048+K08042+K14721+K18438+K00873+K00873+K13757+K12321+K00944+K18437+K00873+K03027+K13293+K13293+K16855+K01487+K01081+K13293+K07127+K13485+K03012+K13298+K02685+K03505+K13759+K03783+K01522+K00364+K03783+K03783+K12319+K03024+K02326+K00106+K03011+K13293+K10808+K10808+K00088+K00088+K12319+K13811+K01522+K02684+K13758+K08048+K03005+K03024+K12318+K00364+K03008+…
Caffeine metabolism	ko00232	6	c221899.graph_c0;c222080.graph_c0;c231345.graph_c1;c240188.graph_c0;c247847.graph_c0;c282118.graph_c0;	K00106+K00622+K00106+K00106+K00106+K00106
Pyrimidine metabolism	ko00240	110	c138166.graph_c0;c204011.graph_c0;c206962.graph_c0;c213777.graph_c0;c214295.graph_c0;c215141.graph_c0;c217138.graph_c0;c217138.graph_c1;c217512.graph_c0;c217864.graph_c0;c217977.graph_c0;c218719.graph_c0;c219800.graph_c2;c219800.graph_c3;c220593.graph_c0;c221249.graph_c0;c222418.graph_c0;c223085.graph_c0;c223085.graph_c1;c223276.graph_c0;c225652.graph_c0;c225661.graph_c1;c226112.graph_c0;c226268.…	K03012+K14721+K16904+K03027+K01081+K00876+K00857+K00857+K03012+K02685+K03505+K03783+K03783+K03783+K03024+K02326+K03011+K10808+K10808+K13421+K02684+K00761+K03005+K03024+K00876+K03008+K03013+K01081+K00207+K03004+K18533+K18533+K02325+K03002+K03022+K00893+K01518+K03007+K01081+K00876+K03506+K00254+K01081+K01510+K03014+K01510+K03023+K03023+K03019+K03021+K01431+K03000+K01464+K00940+K01520+K10808+K10808+…
Alanine, aspartate and glutamate metabolism	ko00250	42	c186611.graph_c0;c219632.graph_c0;c219670.graph_c0;c223783.graph_c0;c223854.graph_c0;c225879.graph_c0;c227011.graph_c1;c227428.graph_c0;c227495.graph_c0;c227931.graph_c1;c228230.graph_c0;c229295.graph_c0;c231387.graph_c0;c231792.graph_c0;c233422.graph_c4;c233567.graph_c0;c233889.graph_c0;c233897.graph_c0;c234781.graph_c1;c234895.graph_c0;c234926.graph_c0;c235819.graph_c0;c236367.graph_c0;c237063.…	K14454+K14455+K00272+K00814+K18309+K00830+K01953+K00827+K18310+K00139+K01756+K01939+K01940+K18310+K00814+K18310+K00139+K00820+K00764+K01948+K00814+K00820+K13524+K01939+K01915+K00294+K13566+K11540+K01437+K01425+K01425+K00827+K00261+K00820+K14454+K00814+K00814+K00814+K01915+K14454+K00272+K13566
Glycine, serine and threonine metabolism	ko00260	48	c149501.graph_c0;c191155.graph_c0;c217685.graph_c0;c218646.graph_c1;c218838.graph_c0;c225422.graph_c2;c225879.graph_c0;c226061.graph_c0;c227205.graph_c0;c227428.graph_c0;c228424.graph_c0;c228424.graph_c1;c229536.graph_c0;c229536.graph_c1;c230181.graph_c0;c230181.graph_c1;c230789.graph_c0;c230789.graph_c1;c230789.graph_c2;c232032.graph_c1;c232539.graph_c1;c232712.graph_c0;c232712.graph_c1;c233009.…	K00049+K01834+K00544+K00831+K01697+K15789+K00830+K00049+K01837+K00827+K00643+K00643+K00306+K00306+K00315+K00315+K17989+K17989+K17989+K02437+K00274+K15789+K15789+K00108+K00108+K00552+K00639+K00273+K00281+K00643+K01834+K15788+K01754+K01754+K00613+K00605+K00542+K14085+K00058+K00314+K00827+K00600+K00382+K01834+K00003+K01758+K00600+K00382
Cysteine and methionine metabolism	ko00270	54	c171390.graph_c0;c172693.graph_c0;c186611.graph_c0;c188039.graph_c2;c193521.graph_c0;c217685.graph_c0;c218838.graph_c0;c218966.graph_c0;c219632.graph_c0;c221744.graph_c0;c223290.graph_c2;c223833.graph_c0;c224096.graph_c1;c225487.graph_c1;c225900.graph_c0;c226002.graph_c0;c226595.graph_c0;c226624.graph_c0;c226810.graph_c1;c230292.graph_c0;c230789.graph_c0;c230789.graph_c1;c230789.graph_c2;c230843.…	K00026+K00016+K14454+K00789+K01611+K00544+K01697+K17399+K14455+K00016+K09880+K01251+K01251+K00456+K00016+K00026+K08963+K01011+K00547+K17399+K17989+K17989+K17989+K00548+K00772+K00815+K00025+K00456+K00789+K00797+K00789+K00789+K17399+K08967+K00789+K17399+K01251+K17399+K01251+K00802+K17398+K01611+K17399+K14454+K00558+K00558+K14454+K00558+K00548+K00789+K00003+K01758+K09880+K00026
Valine, leucine and isoleucine degradation	ko00280	49	c187470.graph_c0;c212480.graph_c0;c214081.graph_c0;c215591.graph_c1;c220045.graph_c1;c220875.graph_c0;c222637.graph_c0;c223460.graph_c0;c223460.graph_c1;c224937.graph_c1;c224975.graph_c0;c225154.graph_c0;c228189.graph_c0;c228641.graph_c1;c229537.graph_c0;c230120.graph_c0;c231100.graph_c1;c231432.graph_c0;c231533.graph_c0;c232292.graph_c0;c233494.graph_c0;c234606.graph_c0;c234810.graph_c1;c235017.…	K08683+K00166+K00167+K00022+K00128+K05605+K01847+K01969+K01969+K01965+K18660+K01968+K01907+K00128+K05607+K00826+K01027+K00626+K11538+K00253+K07511+K00248+K00249+K01640+K07514+K01969+K07515+K00826+K01966+K13524+K05605+K09699+K07508+K07509+K01641+K09478+K05606+K14085+K00140+K00149+K00128+K00128+K00382+K07513+K00128+K01969+K01968+K00382+K00157
Valine, leucine and isoleucine biosynthesis	ko00290	7	c230120.graph_c0;c230789.graph_c0;c230789.graph_c1;c230789.graph_c2;c235661.graph_c0;c237811.graph_c1;c237811.graph_c2;	K00826+K17989+K17989+K17989+K00826+K01754+K01754
Lysine biosynthesis	ko00300	3	c235853.graph_c0;c240190.graph_c1;c280964.graph_c0;	K00825+K14085+K00003
Lysine degradation	ko00310	95	c100248.graph_c0;c116149.graph_c0;c118755.graph_c0;c171738.graph_c0;c187871.graph_c0;c190853.graph_c0;c203709.graph_c0;c209267.graph_c0;c209866.graph_c0;c214453.graph_c0;c215591.graph_c1;c218914.graph_c0;c220045.graph_c1;c221804.graph_c2;c222553.graph_c0;c223125.graph_c0;c224494.graph_c1;c226043.graph_c1;c226516.graph_c1;c226841.graph_c0;c227217.graph_c0;c228017.graph_c0;c228108.graph_c0;c228641.…	K11431+K11431+K11423+K11419+K11422+K11423+K11431+K11422+K15588+K06101+K00022+K11431+K00128+K06101+K18202+K15588+K11703+K00473+K18826+K11421+K11427+K00474+K11419+K00128+K00252+K00306+K00306+K11422+K11422+K11422+K11703+K11703+K06101+K06101+K18201+K00626+K07511+K06101+K07514+K11421+K07515+K00164+K00164+K00825+K14157+K09188+K11420+K09186+K11424+K13645+K11427+K11427+K00473+K13646+K11429+K11429+K14085+…
Arginine and proline metabolism	ko00330	65	c147554.graph_c0;c166346.graph_c0;c175852.graph_c0;c186611.graph_c0;c193521.graph_c0;c209147.graph_c1;c211498.graph_c0;c214033.graph_c0;c218829.graph_c1;c219632.graph_c0;c220045.graph_c1;c220896.graph_c0;c222504.graph_c0;c222504.graph_c1;c223292.graph_c1;c223663.graph_c0;c226146.graph_c1;c226683.graph_c0;c227254.graph_c0;c227456.graph_c1;c228576.graph_c0;c228641.graph_c1;c228964.graph_c2;c231387.…	K00933+K00933+K00933+K14454+K01611+K01476+K11142+K00933+K00286+K14455+K00128+K11067+K00657+K00657+K18123+K00933+K00611+K01581+K00819+K00933+K01581+K00128+K08660+K01940+K00274+K01476+K05604+K00797+K00933+K00472+K14677+K01948+K12259+K00472+K00273+K01915+K00286+K01581+K13242+K00613+K01480+K00294+K00542+K12657+K14085+K01425+K01425+K00149+K00128+K00261+K13241+K13241+K13241+K14755+K00802+K01611+K00128+…
Histidine metabolism	ko00340	21	c104293.graph_c0;c208676.graph_c1;c220045.graph_c1;c228215.graph_c0;c228641.graph_c1;c228964.graph_c2;c229743.graph_c0;c230523.graph_c0;c232290.graph_c0;c232539.graph_c1;c233667.graph_c0;c233962.graph_c0;c233962.graph_c1;c234574.graph_c1;c240190.graph_c1;c240362.graph_c0;c241167.graph_c2;c241321.graph_c2;c241591.graph_c1;c242663.graph_c0;c244211.graph_c0;	K13990+K00546+K00128+K00546+K00128+K08660+K00129+K01590+K00129+K00274+K05604+K00129+K00129+K00129+K14085+K01437+K00149+K00128+K14755+K00128+K00128
Tyrosine metabolism	ko00350	36	c148641.graph_c0;c182382.graph_c0;c182382.graph_c1;c186611.graph_c0;c196777.graph_c0;c202932.graph_c0;c214589.graph_c0;c216206.graph_c0;c219632.graph_c0;c220210.graph_c0;c222109.graph_c0;c222109.graph_c1;c223117.graph_c0;c226788.graph_c0;c228232.graph_c0;c229743.graph_c0;c232166.graph_c0;c232290.graph_c0;c232524.graph_c0;c232524.graph_c1;c232524.graph_c2;c232539.graph_c1;c233493.graph_c2;c233907.…	K00506+K00501+K00501+K14454+K00121+K01827+K01555+K07253+K14455+K00506+K00431+K00431+K01557+K00121+K00545+K00129+K00815+K00129+K00457+K00457+K00457+K00274+K00506+K00505+K00129+K00129+K00129+K01800+K00506+K00457+K01555+K14454+K00451+K14454+K00121+K00157
Phenylalanine metabolism	ko00360	18	c186611.graph_c0;c216206.graph_c0;c219632.graph_c0;c224115.graph_c0;c229743.graph_c0;c232166.graph_c0;c232290.graph_c0;c232524.graph_c0;c232524.graph_c1;c232524.graph_c2;c232539.graph_c1;c233962.graph_c0;c233962.graph_c1;c234574.graph_c1;c234801.graph_c0;c241181.graph_c0;c242990.graph_c1;c244919.graph_c1;	K14454+K07253+K14455+K00500+K00129+K00815+K00129+K00457+K00457+K00457+K00274+K00129+K00129+K00129+K11188+K00457+K14454+K14454
Tryptophan metabolism	ko00380	40	c215591.graph_c1;c215606.graph_c0;c217661.graph_c1;c217661.graph_c2;c217974.graph_c1;c220045.graph_c1;c220611.graph_c1;c221272.graph_c0;c222082.graph_c1;c225446.graph_c3;c225462.graph_c0;c225462.graph_c1;c225462.graph_c2;c225637.graph_c0;c225637.graph_c2;c228641.graph_c1;c229335.graph_c0;c229827.graph_c0;c231432.graph_c0;c232539.graph_c1;c233494.graph_c0;c235060.graph_c1;c235226.graph_c1;c235226.…	K00022+K00502+K00486+K00486+K00816+K00128+K03392+K03781+K00463+K00543+K00502+K00502+K00502+K00669+K00669+K00128+K00252+K07410+K00626+K00274+K07511+K07514+K03781+K03781+K07515+K00164+K00164+K00825+K00669+K00452+K07408+K14085+K00149+K00128+K00128+K00164+K00128+K00816+K00164+K00157
Phenylalanine, tyrosine and tryptophan biosynthesis	ko00400	6	c186611.graph_c0;c219632.graph_c0;c224115.graph_c0;c232166.graph_c0;c242990.graph_c1;c244919.graph_c1;	K14454+K14455+K00500+K00815+K14454+K14454
beta-Alanine metabolism	ko00410	31	c220045.graph_c1;c220875.graph_c0;c228083.graph_c2;c228641.graph_c1;c228964.graph_c2;c229743.graph_c0;c232290.graph_c0;c233494.graph_c0;c233667.graph_c0;c233724.graph_c0;c233830.graph_c1;c233962.graph_c0;c233962.graph_c1;c234172.graph_c1;c234574.graph_c1;c234810.graph_c1;c235060.graph_c1;c235568.graph_c0;c235673.graph_c1;c236367.graph_c0;c236635.graph_c0;c238439.graph_c1;c239152.graph_c0;c240190.…	K00128+K05605+K00207+K00128+K08660+K00129+K00129+K07511+K05604+K01431+K00797+K00129+K00129+K01464+K00129+K00249+K07514+K07515+K12259+K13524+K05605+K18966+K01578+K14085+K00140+K00149+K00128+K14755+K00802+K00128+K00128
Taurine and hypotaurine metabolism	ko00430	9	c105036.graph_c0;c225487.graph_c1;c230923.graph_c0;c233482.graph_c1;c238439.graph_c1;c238523.graph_c0;c240172.graph_c0;c241316.graph_c2;c244889.graph_c0;	K18592+K00456+K10712+K00456+K18966+K01594+K18592+K00681+K00681
Selenocompound metabolism	ko00450	19	c215604.graph_c0;c217974.graph_c1;c224790.graph_c1;c225526.graph_c0;c229617.graph_c0;c230843.graph_c0;c234642.graph_c1;c236928.graph_c0;c236928.graph_c2;c237854.graph_c0;c238090.graph_c0;c238413.graph_c1;c239923.graph_c1;c241437.graph_c0;c241437.graph_c1;c243329.graph_c0;c244859.graph_c0;c252705.graph_c0;c284780.graph_c0;	K01874+K00816+K03341+K13811+K13811+K00548+K01008+K13811+K13811+K01874+K00384+K00384+K01763+K01008+K01008+K01874+K00816+K00548+K01758
Cyanoamino acid metabolism	ko00460	7	c105036.graph_c0;c226666.graph_c0;c240172.graph_c0;c241316.graph_c2;c241877.graph_c0;c244889.graph_c0;c287655.graph_c0;	K18592+K05350+K18592+K00681+K00600+K00681+K00600
D-Glutamine and D-glutamate metabolism	ko00471	3	c240402.graph_c0;c240402.graph_c1;c241447.graph_c0;	K01425+K01425+K00261
D-Arginine and D-ornithine metabolism	ko00472	1	c236143.graph_c0;	K00273
Glutathione metabolism	ko00480	53	c105036.graph_c0;c193415.graph_c0;c207708.graph_c0;c211498.graph_c0;c212864.graph_c0;c214856.graph_c0;c216565.graph_c0;c222028.graph_c0;c222209.graph_c0;c222365.graph_c2;c223085.graph_c0;c223085.graph_c1;c224017.graph_c3;c224755.graph_c0;c225507.graph_c0;c226683.graph_c0;c227108.graph_c0;c227237.graph_c0;c228492.graph_c0;c228576.graph_c0;c229343.graph_c0;c229389.graph_c0;c230713.graph_c1;c230962.…	K18592+K00799+K00031+K11142+K00432+K00682+K00432+K00799+K11140+K00799+K10808+K10808+K00383+K05361+K13299+K01581+K00799+K00033+K00031+K01581+K00799+K01920+K00799+K00036+K05360+K00797+K10808+K10808+K11205+K01469+K11204+K10807+K10807+K01581+K00031+K00799+K00799+K10808+K18592+K00432+K11140+K00799+K00681+K00432+K00802+K00799+K01255+K00799+K00681+K11140+K01469+K00033+K00031
Starch and sucrose metabolism	ko00500	60	c151271.graph_c1;c151271.graph_c2;c162896.graph_c0;c174040.graph_c0;c185645.graph_c0;c203746.graph_c0;c206497.graph_c0;c209818.graph_c0;c210051.graph_c0;c210051.graph_c1;c215951.graph_c1;c218446.graph_c0;c218831.graph_c0;c219607.graph_c0;c219832.graph_c0;c221270.graph_c0;c221580.graph_c1;c222642.graph_c0;c222767.graph_c0;c226666.graph_c0;c227047.graph_c0;c227215.graph_c0;c228009.graph_c0;c230955.…	K00688+K00688+K01196+K00963+K01810+K01196+K00699+K00963+K00844+K00844+K00844+K12316+K00693+K01176+K00844+K00688+K01084+K01196+K00012+K05350+K00844+K00844+K00693+K12047+K12407+K01835+K01835+K00963+K12316+K00844+K12317+K01195+K01194+K01194+K01513+K00963+K00688+K00699+K00699+K15779+K00844+K01513+K01810+K00700+K08678+K00012+K00844+K12047+K01196+K01196+K11809+K00688+K00844+K01513+K01196+K00688+K01810+…
N-Glycan biosynthesis	ko00510	67	c205438.graph_c0;c208477.graph_c0;c222166.graph_c0;c222373.graph_c1;c224283.graph_c0;c225976.graph_c0;c226213.graph_c0;c226378.graph_c3;c227020.graph_c0;c227020.graph_c1;c227627.graph_c1;c229195.graph_c0;c229200.graph_c0;c229976.graph_c0;c230043.graph_c0;c230406.graph_c0;c230653.graph_c0;c230653.graph_c1;c230978.graph_c0;c232388.graph_c1;c232748.graph_c0;c233104.graph_c0;c233691.graph_c0;c233928.…	K09661+K12668+K07968+K12669+K00778+K07252+K07432+K00721+K03848+K03848+K00736+K01230+K07966+K13748+K00736+K09658+K09661+K09661+K01230+K00726+K07441+K00738+K03846+K03845+K12666+K13748+K00902+K00717+K07966+K03842+K03849+K00729+K07968+K03844+K03844+K03843+K07968+K07968+K03847+K01228+K01228+K01228+K03850+K01230+K12670+K00778+K00738+K07151+K01230+K00738+K07151+K01230+K01230+K12667+K01230+K01231+K00744+…
Other glycan degradation	ko00511	24	c211455.graph_c0;c220804.graph_c1;c229188.graph_c0;c230006.graph_c0;c230006.graph_c1;c231708.graph_c2;c232084.graph_c0;c232949.graph_c1;c233077.graph_c1;c233077.graph_c3;c234559.graph_c0;c234791.graph_c0;c235440.graph_c1;c237186.graph_c3;c239588.graph_c0;c241160.graph_c0;c241459.graph_c1;c241511.graph_c1;c241867.graph_c0;c244334.graph_c2;c244444.graph_c1;c244444.graph_c2;c244576.graph_c0;c244576.…	K14459+K01444+K12357+K12309+K12309+K01192+K01206+K14459+K17108+K17108+K12373+K01201+K01227+K12312+K01444+K01206+K01191+K01186+K14459+K12373+K12373+K12373+K12311+K12311
Mucin type O-Glycan biosynthesis	ko00512	31	c196161.graph_c0;c217186.graph_c0;c219757.graph_c0;c221655.graph_c1;c223073.graph_c1;c228237.graph_c2;c228594.graph_c2;c232189.graph_c0;c233802.graph_c0;c234376.graph_c0;c235796.graph_c0;c235929.graph_c0;c237210.graph_c0;c237737.graph_c1;c238486.graph_c0;c238486.graph_c1;c238781.graph_c0;c238808.graph_c0;c238880.graph_c1;c240106.graph_c0;c240243.graph_c0;c241078.graph_c1;c241091.graph_c0;c241471.…	K00710+K00710+K00710+K00731+K00731+K00710+K03479+K00710+K00710+K00780+K00727+K00710+K00710+K00710+K00710+K00710+K00710+K09653+K00710+K00710+K09663+K00710+K00710+K00731+K00710+K03368+K00710+K09905+K03368+K00710+K00710
Other types of O-glycan biosynthesis	ko00514	38	c197727.graph_c0;c205438.graph_c0;c218927.graph_c0;c222166.graph_c0;c222684.graph_c0;c224123.graph_c0;c224123.graph_c1;c224283.graph_c0;c224494.graph_c1;c228834.graph_c0;c229200.graph_c0;c230108.graph_c1;c230217.graph_c0;c230217.graph_c1;c230268.graph_c0;c230653.graph_c0;c230653.graph_c1;c231089.graph_c1;c233486.graph_c0;c235549.graph_c1;c236248.graph_c2;c236653.graph_c0;c237792.graph_c1;c237810.…	K00715+K09661+K05948+K07968+K00715+K05948+K05948+K00778+K11703+K18134+K07966+K05948+K11703+K11703+K13667+K09661+K09661+K09674+K07635+K13676+K07966+K07968+K18134+K07968+K07968+K00781+K03691+K09666+K03691+K13646+K00778+K11703+K00728+K13676+K05948+K00728+K09667+K07967
Amino sugar and nucleotide sugar metabolism	ko00520	70	c174040.graph_c0;c185645.graph_c0;c199270.graph_c0;c209818.graph_c0;c210051.graph_c0;c210051.graph_c1;c215951.graph_c1;c216384.graph_c0;c216480.graph_c0;c216764.graph_c0;c216969.graph_c0;c217647.graph_c0;c219438.graph_c1;c219832.graph_c0;c220834.graph_c0;c221244.graph_c0;c222366.graph_c0;c222687.graph_c0;c222767.graph_c0;c224405.graph_c2;c225273.graph_c0;c226057.graph_c0;c227047.graph_c0;c227215.…	K00963+K01810+K00849+K00963+K00844+K00844+K00844+K02564+K01183+K02564+K01711+K00976+K01836+K00844+K01097+K05305+K00849+K00326+K00012+K02377+K17497+K01183+K00844+K00844+K01787+K01784+K00983+K05304+K00972+K12407+K01835+K01835+K00963+K00884+K00820+K12373+K00844+K01443+K01443+K00326+K00963+K00820+K00966+K01639+K01809+K00965+K15779+K00844+K00326+K12409+K12409+K01810+K00972+K08678+K00012+K00844+K00820+…
Butirosin and neomycin biosynthesis	ko00524	11	c210051.graph_c0;c210051.graph_c1;c215951.graph_c1;c219832.graph_c0;c227047.graph_c0;c227215.graph_c0;c231106.graph_c2;c234688.graph_c2;c238433.graph_c2;c241370.graph_c1;c243085.graph_c0;	K00844+K00844+K00844+K00844+K00844+K00844+K12407+K00844+K00844+K00844+K00844
Glycosaminoglycan degradation	ko00531	29	c130835.graph_c0;c203506.graph_c0;c223912.graph_c0;c224948.graph_c0;c225219.graph_c2;c225576.graph_c0;c230006.graph_c0;c230006.graph_c1;c232302.graph_c0;c232302.graph_c1;c232452.graph_c0;c233061.graph_c0;c233525.graph_c0;c233525.graph_c1;c234559.graph_c0;c235091.graph_c1;c236633.graph_c1;c236765.graph_c1;c236765.graph_c2;c236765.graph_c3;c236862.graph_c0;c237094.graph_c0;c237844.graph_c1;c237864.…	K01137+K01137+K01565+K01197+K10532+K01197+K12309+K12309+K01197+K01197+K01197+K01197+K01132+K01132+K12373+K01195+K01197+K01135+K01135+K01135+K07965+K01136+K01217+K01205+K07964+K12373+K12373+K12373+K01137
Glycosaminoglycan biosynthesis - chondroitin sulfate / dermatan sulfate	ko00532	21	c208374.graph_c0;c228623.graph_c2;c231193.graph_c0;c232679.graph_c2;c233744.graph_c0;c234464.graph_c0;c234464.graph_c2;c234464.graph_c3;c234873.graph_c0;c237038.graph_c1;c237359.graph_c0;c238128.graph_c1;c238753.graph_c1;c239169.graph_c0;c239491.graph_c1;c240223.graph_c1;c240547.graph_c0;c240706.graph_c0;c242014.graph_c0;c244680.graph_c0;c244680.graph_c1;	K03193+K00771+K00746+K00733+K10158+K00771+K00771+K00771+K08105+K13499+K00746+K00747+K00746+K08106+K01020+K01794+K03419+K13499+K00734+K01017+K01017
Glycosaminoglycan biosynthesis - keratan sulfate	ko00533	24	c193771.graph_c0;c221812.graph_c0;c222166.graph_c0;c229200.graph_c0;c231699.graph_c0;c231699.graph_c1;c232988.graph_c0;c233710.graph_c0;c234376.graph_c0;c235908.graph_c1;c236248.graph_c2;c236653.graph_c0;c237810.graph_c0;c237810.graph_c1;c237839.graph_c0;c238914.graph_c2;c238996.graph_c0;c240030.graph_c1;c240030.graph_c3;c240865.graph_c0;c240865.graph_c1;c242035.graph_c0;c243152.graph_c1;c245250.…	K09671+K01022+K07968+K07966+K07969+K07969+K00741+K04745+K00780+K00717+K07966+K07968+K07968+K07968+K00781+K09664+K09664+K01022+K01022+K00741+K00741+K03368+K03368+K07967
Glycosaminoglycan biosynthesis - heparan sulfate / heparin	ko00534	34	c130475.graph_c0;c147735.graph_c0;c207907.graph_c0;c216029.graph_c0;c216074.graph_c0;c221406.graph_c0;c221406.graph_c1;c222096.graph_c1;c222096.graph_c2;c228623.graph_c2;c232679.graph_c2;c233744.graph_c0;c233996.graph_c0;c233996.graph_c1;c234222.graph_c0;c234273.graph_c0;c234464.graph_c0;c234464.graph_c2;c234464.graph_c3;c236036.graph_c0;c236624.graph_c0;c236794.graph_c1;c238352.graph_c2;c238934.…	K02579+K01024+K07808+K07808+K08104+K01024+K01024+K02576+K02576+K00771+K00733+K10158+K02370+K02370+K01024+K01793+K00771+K00771+K00771+K02367+K07809+K02513+K08102+K02366+K02366+K02366+K02514+K00734+K02366+K02576+K02577+K02369+K01024+K02514
Glycerolipid metabolism	ko00561	71	c133473.graph_c0;c160296.graph_c0;c214093.graph_c0;c215143.graph_c0;c215196.graph_c0;c215568.graph_c0;c218185.graph_c0;c220045.graph_c1;c220880.graph_c2;c222869.graph_c0;c223886.graph_c1;c224053.graph_c1;c224069.graph_c0;c224246.graph_c0;c226262.graph_c0;c226851.graph_c0;c227242.graph_c2;c227355.graph_c0;c227761.graph_c0;c227860.graph_c0;c228638.graph_c0;c228641.graph_c1;c229565.graph_c0;c230301.…	K00011+K15728+K13506+K13506+K00901+K13517+K13523+K00128+K15728+K00002+K00864+K09881+K16816+K00863+K15728+K13517+K00002+K01059+K11155+K01189+K01046+K00128+K00901+K00864+K00901+K13513+K00901+K01080+K14073+K11155+K00901+K13506+K01046+K00629+K14458+K00901+K15788+K00901+K01080+K01080+K12298+K13523+K16816+K13517+K14457+K13509+K13509+K14085+K13523+K00149+K00128+K13506+K01080+K00011+K00128+K15728+K01059+…
Inositol phosphate metabolism	ko00562	93	c149451.graph_c0;c174399.graph_c0;c191913.graph_c0;c194282.graph_c0;c204812.graph_c0;c217846.graph_c0;c220010.graph_c0;c220231.graph_c0;c220495.graph_c0;c221566.graph_c0;c221842.graph_c1;c222433.graph_c0;c223335.graph_c0;c225317.graph_c1;c225692.graph_c0;c226175.graph_c0;c226555.graph_c2;c226577.graph_c0;c226844.graph_c0;c227112.graph_c0;c228517.graph_c0;c228517.graph_c1;c228517.graph_c2;c229307.…	K01803+K01092+K00469+K01771+K01771+K00922+K01803+K00920+K01116+K00920+K01092+K01099+K13712+K00920+K01109+K01099+K00999+K05858+K00889+K00888+K01858+K01858+K01858+K00888+K01092+K00922+K01092+K00999+K00999+K00914+K00888+K01771+K01116+K10572+K00911+K03084+K05859+K05859+K00888+K03084+K00911+K13711+K01106+K00913+K03103+K00889+K01107+K01099+K00889+K01106+K01116+K01116+K01116+K01106+K01106+K00913+K01110+…
Glycosylphosphatidylinositol(GPI)-anchor biosynthesis	ko00563	26	c218994.graph_c0;c220539.graph_c1;c220783.graph_c0;c227097.graph_c4;c227652.graph_c0;c228497.graph_c0;c229331.graph_c0;c230208.graph_c1;c230406.graph_c0;c231414.graph_c2;c236672.graph_c1;c236805.graph_c0;c237714.graph_c1;c237725.graph_c0;c240426.graph_c0;c241378.graph_c0;c241378.graph_c1;c241649.graph_c0;c241652.graph_c0;c241682.graph_c0;c243061.graph_c0;c243168.graph_c1;c243696.graph_c0;c244275.…	K05291+K05289+K03859+K07541+K03858+K05293+K05287+K05284+K09658+K05283+K05285+K07542+K05290+K05310+K03857+K03860+K03860+K03434+K05294+K05288+K05289+K05292+K05294+K05286+K03861+K11001
Glycerophospholipid metabolism	ko00564	113	c118515.graph_c0;c121316.graph_c0;c160296.graph_c0;c196410.graph_c0;c209742.graph_c0;c212361.graph_c0;c214093.graph_c0;c215143.graph_c0;c215196.graph_c0;c215568.graph_c0;c218185.graph_c0;c219655.graph_c0;c220880.graph_c2;c221056.graph_c0;c221742.graph_c1;c222604.graph_c0;c222909.graph_c0;c222949.graph_c0;c223506.graph_c0;c223535.graph_c0;c223707.graph_c0;c225189.graph_c1;c226262.graph_c0;c226408.…	K00894+K14286+K15728+K14156+K01047+K01613+K13506+K13506+K00901+K13517+K13523+K01047+K15728+K01047+K13511+K00551+K00981+K01613+K14621+K00981+K00006+K08744+K15728+K06128+K00999+K13517+K08729+K14676+K01517+K14676+K00901+K05929+K13516+K08730+K13515+K00901+K13513+K00901+K00006+K01080+K00999+K00999+K06124+K18695+K13511+K13511+K13510+K00649+K00901+K13506+K16860+K00968+K18695+K14156+K16860+K00968+K16860+…
Ether lipid metabolism	ko00565	43	c209742.graph_c0;c219655.graph_c0;c221038.graph_c0;c221056.graph_c0;c221287.graph_c0;c223506.graph_c0;c226615.graph_c1;c230833.graph_c0;c230833.graph_c2;c231619.graph_c2;c232153.graph_c1;c232680.graph_c0;c232772.graph_c0;c234309.graph_c0;c234790.graph_c3;c235080.graph_c0;c235182.graph_c0;c235182.graph_c1;c235182.graph_c2;c235904.graph_c0;c236512.graph_c1;c237137.graph_c0;c237137.graph_c2;c237137.…	K01047+K01047+K18575+K01047+K16795+K14621+K01062+K01122+K01122+K01080+K01122+K08743+K13510+K16860+K01062+K16860+K16860+K16860+K16860+K00994+K16342+K16342+K16342+K16342+K13510+K01080+K01080+K16795+K13512+K16794+K16343+K00993+K16794+K01019+K01115+K13510+K16795+K01080+K16794+K13644+K01115+K16342+K01047
Arachidonic acid metabolism	ko00590	38	c105036.graph_c0;c112357.graph_c0;c209742.graph_c0;c210623.graph_c0;c211493.graph_c0;c212531.graph_c0;c212864.graph_c0;c213038.graph_c0;c214269.graph_c0;c216565.graph_c0;c219655.graph_c0;c220505.graph_c0;c221056.graph_c0;c222184.graph_c0;c223251.graph_c1;c223506.graph_c0;c230102.graph_c0;c230497.graph_c1;c231537.graph_c0;c233139.graph_c0;c233432.graph_c0;c235360.graph_c0;c236512.graph_c1;c237137.…	K18592+K07418+K01047+K01830+K00079+K00807+K00432+K07418+K00461+K00432+K01047+K15717+K01047+K15729+K15729+K14621+K07422+K00079+K07418+K08726+K01831+K11987+K16342+K16342+K16342+K16342+K00461+K16343+K18592+K00432+K01254+K01254+K00432+K01832+K05309+K00509+K16342+K01047
Linoleic acid metabolism	ko00591	16	c112357.graph_c0;c209742.graph_c0;c213038.graph_c0;c219655.graph_c0;c221056.graph_c0;c223506.graph_c0;c230299.graph_c3;c231537.graph_c0;c235157.graph_c0;c236512.graph_c1;c237137.graph_c0;c237137.graph_c2;c237137.graph_c3;c239014.graph_c0;c245233.graph_c0;c82503.graph_c0;	K07418+K01047+K07418+K01047+K01047+K14621+K07424+K07418+K07424+K16342+K16342+K16342+K16342+K16343+K16342+K01047
alpha-Linolenic acid metabolism	ko00592	18	c209742.graph_c0;c219655.graph_c0;c221056.graph_c0;c223506.graph_c0;c227774.graph_c1;c233398.graph_c0;c235616.graph_c0;c235616.graph_c1;c235616.graph_c4;c236512.graph_c1;c237137.graph_c0;c237137.graph_c2;c237137.graph_c3;c239014.graph_c0;c243770.graph_c2;c245233.graph_c0;c250546.graph_c0;c82503.graph_c0;	K01047+K01047+K01047+K14621+K10226+K00232+K00232+K00232+K00232+K16342+K16342+K16342+K16342+K16343+K07513+K16342+K00232+K01047
Sphingolipid metabolism	ko00600	50	c180472.graph_c0;c216063.graph_c0;c216063.graph_c1;c217913.graph_c0;c217913.graph_c1;c220345.graph_c0;c223012.graph_c0;c223682.graph_c0;c224758.graph_c1;c224887.graph_c0;c225725.graph_c0;c227860.graph_c0;c228812.graph_c0;c228998.graph_c0;c229188.graph_c0;c230006.graph_c0;c230006.graph_c1;c230040.graph_c1;c230137.graph_c0;c231212.graph_c0;c231389.graph_c1;c231505.graph_c0;c231619.graph_c2;c232240.…	K04717+K04712+K04712+K04710+K04710+K12348+K00654+K00654+K12350+K04710+K04710+K01189+K12353+K12352+K12357+K12309+K12309+K04710+K04712+K00654+K01202+K12351+K01080+K04718+K17108+K17108+K04715+K12354+K04714+K04714+K01201+K04710+K12352+K04710+K04708+K01080+K01080+K04711+K01134+K01634+K00720+K01019+K01441+K04716+K04716+K01186+K04718+K01080+K04715+K07553
Glycosphingolipid biosynthesis - lacto and neolacto series	ko00601	24	c220725.graph_c0;c222166.graph_c0;c224186.graph_c0;c224186.graph_c3;c229200.graph_c0;c230409.graph_c0;c231699.graph_c0;c231699.graph_c1;c232988.graph_c0;c233486.graph_c0;c234971.graph_c0;c234992.graph_c0;c235279.graph_c0;c235279.graph_c1;c236248.graph_c2;c236653.graph_c0;c237810.graph_c0;c237810.graph_c1;c237839.graph_c0;c240865.graph_c0;c240865.graph_c1;c241008.graph_c0;c241705.graph_c2;c245250.…	K07970+K07968+K03371+K03371+K07966+K03766+K07969+K07969+K00741+K07635+K07819+K03494+K07971+K07971+K07966+K07968+K07968+K07968+K00781+K00741+K00741+K00718+K00743+K07967
Glycosphingolipid biosynthesis - globo series	ko00603	14	c211931.graph_c0;c224186.graph_c0;c224186.graph_c3;c227860.graph_c0;c234376.graph_c0;c234559.graph_c0;c236206.graph_c1;c241008.graph_c0;c242035.graph_c0;c243152.graph_c1;c243986.graph_c2;c244334.graph_c2;c244444.graph_c1;c244444.graph_c2;	K01204+K03371+K03371+K01189+K00780+K12373+K00722+K00718+K03368+K03368+K01204+K12373+K12373+K12373
Glycosphingolipid biosynthesis - ganglio series	ko00604	19	c197727.graph_c0;c222684.graph_c0;c224186.graph_c0;c224186.graph_c3;c227143.graph_c1;c230006.graph_c0;c230006.graph_c1;c232053.graph_c0;c233939.graph_c0;c234376.graph_c0;c234559.graph_c0;c240953.graph_c0;c241875.graph_c0;c242035.graph_c0;c243152.graph_c1;c244334.graph_c2;c244444.graph_c1;c244444.graph_c2;c244559.graph_c3;	K00715+K00715+K03371+K03371+K03373+K12309+K12309+K03370+K03375+K00780+K12373+K03372+K03376+K03368+K03368+K12373+K12373+K12373+K00725
Pyruvate metabolism	ko00620	61	c149501.graph_c0;c161442.graph_c0;c171390.graph_c0;c172693.graph_c0;c196977.graph_c0;c199154.graph_c0;c206814.graph_c1;c206814.graph_c3;c206844.graph_c0;c206844.graph_c1;c209283.graph_c0;c209283.graph_c1;c211316.graph_c0;c211626.graph_c0;c212947.graph_c0;c213205.graph_c0;c217040.graph_c0;c219047.graph_c2;c220045.graph_c1;c220570.graph_c0;c220570.graph_c1;c220570.graph_c3;c221744.graph_c0;c223858.…	K00049+K00873+K00026+K00016+K11262+K00027+K00873+K00873+K01512+K01512+K11262+K11262+K01512+K11262+K00873+K11262+K11262+K01895+K00128+K11262+K11262+K11262+K00016+K00162+K00016+K00026+K00049+K00029+K00128+K00626+K01759+K01895+K01895+K00025+K01596+K01895+K00102+K00627+K01069+K00873+K01512+K14085+K11262+K00149+K00128+K00029+K01895+K01895+K01958+K01958+K00128+K00382+K00161+K00027+K00873+K01679+K00128+…
Glyoxylate and dicarboxylate metabolism	ko00630	30	c148778.graph_c0;c149501.graph_c0;c171390.graph_c0;c188347.graph_c0;c221272.graph_c0;c222637.graph_c0;c223292.graph_c1;c224937.graph_c1;c225879.graph_c0;c226002.graph_c0;c226061.graph_c0;c228089.graph_c0;c228979.graph_c0;c231432.graph_c0;c231693.graph_c1;c232032.graph_c1;c233258.graph_c1;c233270.graph_c3;c235226.graph_c1;c235226.graph_c3;c236257.graph_c0;c237402.graph_c2;c237527.graph_c1;c239814.…	K01091+K00049+K00026+K01681+K03781+K01847+K18123+K01965+K00830+K00026+K00049+K01681+K01816+K00626+K01681+K02437+K01647+K00025+K03781+K03781+K01966+K01915+K15788+K05606+K01091+K00600+K01915+K11517+K00600+K00026
Propanoate metabolism	ko00640	41	c172693.graph_c0;c196977.graph_c0;c209283.graph_c0;c209283.graph_c1;c211626.graph_c0;c213205.graph_c0;c217040.graph_c0;c219047.graph_c2;c220570.graph_c0;c220570.graph_c1;c220570.graph_c3;c220875.graph_c0;c221744.graph_c0;c222637.graph_c0;c224937.graph_c1;c225900.graph_c0;c227332.graph_c3;c230349.graph_c1;c231432.graph_c0;c232534.graph_c0;c232534.graph_c1;c233494.graph_c0;c233686.graph_c2;c233977.…	K00016+K11262+K11262+K11262+K11262+K11262+K11262+K01895+K11262+K11262+K11262+K05605+K00016+K01847+K01965+K00016+K18426+K01899+K00626+K01895+K01895+K07511+K01895+K01900+K00249+K07514+K07515+K01900+K01966+K13524+K05605+K18426+K01578+K05606+K11262+K00140+K01908+K01895+K01895+K11262+K11262
Butanoate metabolism	ko00650	21	c209770.graph_c0;c215591.graph_c1;c216328.graph_c0;c217446.graph_c1;c225584.graph_c0;c227754.graph_c0;c227931.graph_c1;c228120.graph_c0;c228189.graph_c0;c231100.graph_c1;c231432.graph_c0;c231556.graph_c0;c233494.graph_c0;c233889.graph_c0;c234606.graph_c0;c235017.graph_c1;c235060.graph_c1;c235568.graph_c0;c236367.graph_c0;c238430.graph_c1;c242671.graph_c0;	K00019+K00022+K00019+K00019+K01896+K01896+K00139+K00109+K01907+K01027+K00626+K00019+K07511+K00139+K00248+K01640+K07514+K07515+K13524+K01641+K00019
One carbon pool by folate	ko00670	20	c104293.graph_c0;c225506.graph_c0;c227189.graph_c0;c230843.graph_c0;c233589.graph_c0;c233589.graph_c1;c234392.graph_c0;c236494.graph_c0;c236494.graph_c1;c236631.graph_c1;c239087.graph_c0;c240273.graph_c1;c240540.graph_c0;c240540.graph_c1;c241503.graph_c1;c241877.graph_c0;c244455.graph_c0;c252705.graph_c0;c281666.graph_c0;c287655.graph_c0;	K13990+K01934+K13403+K00548+K11787+K11787+K00604+K00602+K00602+K00560+K00605+K00289+K00297+K00297+K00288+K00600+K00289+K00548+K13403+K00600
Thiamine metabolism	ko00730	3	c114774.graph_c0;c217123.graph_c0;c238116.graph_c0;	K05307+K00949+K04487
Riboflavin metabolism	ko00740	10	c221381.graph_c1;c226993.graph_c0;c232527.graph_c0;c232945.graph_c3;c233907.graph_c0;c235572.graph_c0;c236289.graph_c0;c239135.graph_c3;c240344.graph_c0;c243245.graph_c0;	K14394+K14395+K14410+K05901+K00505+K01513+K00953+K01513+K14379+K01513
Vitamin B6 metabolism	ko00750	7	c213729.graph_c0;c218646.graph_c1;c235370.graph_c0;c236282.graph_c1;c238280.graph_c1;c290726.graph_c0;c86758.graph_c0;	K00275+K00831+K13248+K00868+K07758+K00868+K00157
Nicotinate and nicotinamide metabolism	ko00760	33	c170546.graph_c0;c170546.graph_c1;c214295.graph_c0;c218719.graph_c0;c219800.graph_c2;c219800.graph_c3;c223437.graph_c1;c227425.graph_c0;c228448.graph_c0;c228454.graph_c1;c229202.graph_c1;c229303.graph_c0;c229867.graph_c0;c231130.graph_c0;c233360.graph_c1;c233576.graph_c0;c235572.graph_c0;c236117.graph_c1;c237018.graph_c0;c237052.graph_c0;c237803.graph_c3;c239135.graph_c3;c240357.graph_c0;c241180.…	K06210+K06210+K01081+K03783+K03783+K03783+K01242+K01081+K01242+K00763+K00767+K03426+K01081+K01081+K01950+K03426+K01513+K01081+K03462+K01081+K01081+K01513+K10524+K10524+K00858+K03462+K01513+K00323+K00323+K06210+K01081+K00858+K00157
Pantothenate and CoA biosynthesis	ko00770	18	c216545.graph_c0;c228083.graph_c2;c229930.graph_c2;c230120.graph_c0;c233450.graph_c0;c233724.graph_c0;c234056.graph_c0;c234172.graph_c1;c235572.graph_c0;c235661.graph_c0;c236168.graph_c1;c236168.graph_c2;c237880.graph_c0;c238439.graph_c1;c239135.graph_c3;c242614.graph_c0;c243245.graph_c0;c244233.graph_c0;	K09680+K00207+K01598+K00826+K02318+K01431+K01922+K01464+K01513+K00826+K06133+K06133+K09680+K18966+K01513+K09680+K01513+K09680
Biotin metabolism	ko00780	2	c239688.graph_c3;c243282.graph_c0;	K09458+K01942
Lipoic acid metabolism	ko00785	3	c229859.graph_c2;c231490.graph_c0;c243421.graph_c1;	K03644+K03801+K10105
Folate biosynthesis	ko00790	17	c189830.graph_c0;c208386.graph_c0;c208386.graph_c1;c223420.graph_c0;c224514.graph_c0;c225985.graph_c1;c227120.graph_c0;c227722.graph_c0;c228545.graph_c1;c231085.graph_c0;c231175.graph_c0;c231301.graph_c0;c231796.graph_c1;c232805.graph_c0;c235739.graph_c0;c242576.graph_c0;c279902.graph_c0;	K01077+K01077+K01077+K00072+K01737+K00357+K01495+K01077+K01077+K03639+K03635+K01930+K01930+K01495+K01077+K01307+K01495
Retinol metabolism	ko00830	43	c183042.graph_c0;c196777.graph_c0;c206497.graph_c0;c207522.graph_c0;c208780.graph_c0;c208780.graph_c1;c214444.graph_c0;c215365.graph_c0;c219968.graph_c0;c221610.graph_c1;c223675.graph_c0;c224412.graph_c0;c226212.graph_c1;c226524.graph_c1;c226667.graph_c0;c226788.graph_c0;c227761.graph_c0;c228287.graph_c0;c228575.graph_c2;c230299.graph_c3;c230651.graph_c0;c231011.graph_c0;c233622.graph_c0;c235157.…	K11150+K00121+K00699+K11157+K00515+K00515+K11150+K00515+K11150+K15734+K00515+K11147+K11158+K00061+K07437+K00121+K11155+K07249+K09516+K07424+K09516+K12664+K11155+K07424+K07249+K00699+K00699+K11151+K11150+K11150+K11150+K07408+K11153+K12665+K12665+K12665+K11146+K07249+K11155+K00121+K00157+K11155+K11155
Porphyrin and chlorophyll metabolism	ko00860	29	c148077.graph_c0;c195365.graph_c0;c206497.graph_c0;c223449.graph_c0;c224504.graph_c1;c227553.graph_c0;c228424.graph_c0;c228424.graph_c1;c232929.graph_c1;c232945.graph_c3;c234476.graph_c2;c234878.graph_c0;c235091.graph_c1;c235804.graph_c0;c236020.graph_c2;c236021.graph_c0;c236347.graph_c0;c236387.graph_c0;c236769.graph_c1;c237356.graph_c0;c239201.graph_c0;c239266.graph_c0;c239720.graph_c1;c239852.…	K14163+K14163+K00699+K02259+K01885+K00798+K00643+K00643+K00214+K05901+K01698+K01719+K01195+K01764+K00231+K02257+K00643+K00699+K00699+K00510+K01772+K01599+K01749+K00510+K14163+K00228+K00228+K14163+K14163
Terpenoid backbone biosynthesis	ko00900	20	c217901.graph_c0;c221161.graph_c0;c222622.graph_c0;c223311.graph_c2;c227752.graph_c1;c231003.graph_c1;c231003.graph_c2;c231154.graph_c0;c231432.graph_c0;c231927.graph_c1;c232682.graph_c0;c233461.graph_c0;c233706.graph_c0;c234463.graph_c0;c235368.graph_c0;c238430.graph_c1;c238497.graph_c0;c238520.graph_c1;c242562.graph_c2;c243256.graph_c1;	K00804+K00787+K12504+K08658+K13273+K00587+K00587+K00869+K00626+K12505+K01597+K05954+K05955+K08658+K11778+K01641+K06013+K05906+K01823+K00021
Nitrogen metabolism	ko00910	16	c172118.graph_c0;c207413.graph_c1;c211590.graph_c0;c215176.graph_c0;c223191.graph_c2;c229144.graph_c0;c232098.graph_c3;c234895.graph_c0;c234973.graph_c1;c237402.graph_c2;c240563.graph_c1;c241447.graph_c0;c242158.graph_c1;c244273.graph_c2;c244745.graph_c1;c249793.graph_c0;	K01672+K01672+K18246+K01672+K01672+K01672+K01672+K01948+K01672+K01915+K18245+K00261+K01672+K01915+K18246+K18246
Sulfur metabolism	ko00920	15	c225526.graph_c0;c226624.graph_c0;c229617.graph_c0;c230159.graph_c0;c235128.graph_c0;c236928.graph_c0;c236928.graph_c2;c238484.graph_c1;c241274.graph_c1;c242032.graph_c0;c243988.graph_c0;c244667.graph_c1;c245769.graph_c0;c246283.graph_c0;c284093.graph_c0;	K13811+K01011+K13811+K01082+K08738+K13811+K13811+K17725+K15759+K00387+K17725+K17218+K08738+K17725+K00387
Aminoacyl-tRNA biosynthesis	ko00970	58	c148077.graph_c0;c173210.graph_c0;c195365.graph_c0;c212705.graph_c0;c214032.graph_c1;c215604.graph_c0;c220354.graph_c1;c220459.graph_c0;c220522.graph_c0;c221520.graph_c0;c223016.graph_c0;c224504.graph_c1;c224790.graph_c1;c226676.graph_c0;c229421.graph_c2;c229811.graph_c0;c230924.graph_c0;c230924.graph_c1;c231164.graph_c0;c231215.graph_c0;c231672.graph_c0;c232051.graph_c1;c232837.graph_c0;c233244.…	K14163+K01868+K14163+K01889+K01866+K01874+K01869+K02433+K02434+K01876+K01887+K01885+K03341+K01886+K01867+K01873+K01881+K01881+K04567+K01887+K01875+K01889+K01868+K01880+K01892+K00604+K01872+K01893+K01883+K01872+K02435+K01876+K01893+K01893+K01870+K01870+K01870+K01866+K01873+K01890+K01868+K01874+K01883+K01870+K01883+K01873+K01873+K01893+K01869+K01868+K01874+K14163+K14163+K14163+K01867+K01887+K01868+…
Metabolism of xenobiotics by cytochrome P450	ko00980	30	c193415.graph_c0;c196777.graph_c0;c206497.graph_c0;c211493.graph_c0;c218747.graph_c2;c222028.graph_c0;c222365.graph_c2;c224296.graph_c0;c225507.graph_c0;c226788.graph_c0;c227108.graph_c0;c229343.graph_c0;c229743.graph_c0;c229827.graph_c0;c230497.graph_c1;c230713.graph_c1;c232290.graph_c0;c233962.graph_c0;c233962.graph_c1;c234574.graph_c1;c236387.graph_c0;c236769.graph_c1;c237964.graph_c1;c239291.…	K00799+K00121+K00699+K00079+K00078+K00799+K00799+K15303+K13299+K00121+K00799+K00799+K00129+K07410+K00079+K00799+K00129+K00129+K00129+K00129+K00699+K00699+K01253+K00799+K00799+K07408+K00799+K00799+K00799+K00121
Drug metabolism - cytochrome P450	ko00982	26	c193415.graph_c0;c196777.graph_c0;c206497.graph_c0;c222028.graph_c0;c222365.graph_c2;c225507.graph_c0;c226788.graph_c0;c227108.graph_c0;c229343.graph_c0;c229743.graph_c0;c230713.graph_c1;c232290.graph_c0;c232539.graph_c1;c233962.graph_c0;c233962.graph_c1;c234574.graph_c1;c236387.graph_c0;c236769.graph_c1;c239291.graph_c0;c239442.graph_c0;c239625.graph_c0;c240803.graph_c0;c241691.graph_c3;c244849.…	K00799+K00121+K00699+K00799+K00799+K13299+K00121+K00799+K00799+K00129+K00799+K00129+K00274+K00129+K00129+K00129+K00699+K00699+K00799+K00799+K00485+K00799+K00799+K00799+K00121+K00157
Drug metabolism - other enzymes	ko00983	40	c206497.graph_c0;c208500.graph_c0;c215141.graph_c0;c217138.graph_c0;c217138.graph_c1;c217529.graph_c1;c221899.graph_c0;c222080.graph_c0;c223276.graph_c0;c223283.graph_c1;c224133.graph_c1;c224133.graph_c2;c226485.graph_c0;c228064.graph_c0;c228083.graph_c2;c230422.graph_c0;c231345.graph_c1;c232030.graph_c0;c233306.graph_c1;c233724.graph_c0;c234172.graph_c1;c235017.graph_c0;c235017.graph_c4;c235091.…	K00699+K03927+K00876+K00857+K00857+K03927+K00106+K00622+K13421+K00569+K00088+K00088+K00876+K00760+K00207+K00876+K00106+K00760+K00088+K01431+K01464+K00876+K00876+K01195+K00857+K00699+K01519+K00758+K00699+K00757+K00757+K03927+K00106+K01951+K00757+K00876+K00876+K00106+K01044+K00106
Biosynthesis of unsaturated fatty acids	ko01040	22	c215434.graph_c2;c220145.graph_c0;c224304.graph_c1;c225494.graph_c0;c227774.graph_c1;c227774.graph_c2;c229715.graph_c0;c230332.graph_c0;c232350.graph_c1;c233398.graph_c0;c235568.graph_c0;c235616.graph_c0;c235616.graph_c1;c235616.graph_c4;c237455.graph_c1;c237584.graph_c0;c237689.graph_c0;c238387.graph_c0;c241328.graph_c0;c243770.graph_c2;c244308.graph_c0;c250546.graph_c0;	K00507+K10203+K10703+K17360+K10226+K10224+K10251+K07753+K01068+K00232+K07515+K00232+K00232+K00232+K10251+K10244+K00507+K01068+K00507+K07513+K10258+K00232
Carbon metabolism	ko01200	156	c112170.graph_c0;c118594.graph_c0;c131728.graph_c0;c135016.graph_c0;c149451.graph_c0;c161442.graph_c0;c171390.graph_c0;c175790.graph_c0;c177958.graph_c0;c178436.graph_c0;c185645.graph_c0;c186611.graph_c0;c188347.graph_c0;c191155.graph_c0;c193584.graph_c0;c196777.graph_c0;c199154.graph_c0;c206814.graph_c1;c206814.graph_c3;c207708.graph_c0;c208426.graph_c0;c209789.graph_c0;c210011.graph_c0;c210051.…	K00850+K00134+K01623+K00850+K01803+K00873+K00026+K01689+K00234+K01623+K01810+K14454+K01681+K01834+K00134+K00121+K00027+K00873+K00873+K00031+K00236+K00850+K01053+K00844+K00844+K00873+K00844+K00831+K01895+K14455+K00844+K01070+K01803+K05605+K00030+K01847+K00235+K00814+K00162+K00863+K01689+K00830+K00026+K01689+K00029+K00121+K00844+K00844+K00033+K03841+K01681+K00031+K01807+K01623+K00134+K01899+K17989+…
2-Oxocarboxylic acid metabolism	ko01210	26	c186611.graph_c0;c188347.graph_c0;c207708.graph_c0;c219632.graph_c0;c220896.graph_c0;c222620.graph_c0;c223783.graph_c0;c228089.graph_c0;c228492.graph_c0;c230120.graph_c0;c230882.graph_c0;c231693.graph_c1;c232249.graph_c0;c233258.graph_c1;c233422.graph_c4;c234530.graph_c0;c234926.graph_c0;c235661.graph_c0;c235853.graph_c0;c238073.graph_c0;c242990.graph_c1;c244088.graph_c0;c244088.graph_c1;c244088.…	K14454+K01681+K00031+K14455+K11067+K00030+K00814+K01681+K00031+K00826+K00030+K01681+K00030+K01647+K00814+K14677+K00814+K00826+K00825+K00031+K14454+K00814+K00814+K00814+K14454+K00031
Fatty acid metabolism	ko01212	76	c196977.graph_c0;c209283.graph_c0;c209283.graph_c1;c211626.graph_c0;c213205.graph_c0;c215434.graph_c2;c215591.graph_c1;c217040.graph_c0;c220145.graph_c0;c220570.graph_c0;c220570.graph_c1;c220570.graph_c3;c220651.graph_c0;c222610.graph_c0;c224304.graph_c1;c227774.graph_c1;c227774.graph_c2;c229074.graph_c1;c229715.graph_c0;c230191.graph_c0;c230191.graph_c1;c230332.graph_c0;c230717.graph_c0;c230931.…	K11262+K11262+K11262+K11262+K11262+K00507+K00022+K11262+K10203+K11262+K11262+K11262+K08766+K15013+K10703+K10226+K10224+K01074+K10251+K08765+K08765+K07753+K15013+K01897+K00626+K00255+K00232+K07511+K01897+K00248+K00249+K07514+K07515+K00232+K00232+K00232+K01897+K01897+K15013+K15013+K07508+K07512+K00645+K07509+K10251+K10244+K00507+K09479+K08765+K01897+K09478+K09458+K01897+K01074+K01074+K08765+K11262+…
Degradation of aromatic compounds	ko01220	6	c196777.graph_c0;c210011.graph_c0;c222869.graph_c0;c226788.graph_c0;c227242.graph_c2;c256729.graph_c0;	K00121+K01053+K00002+K00121+K00002+K00121
Biosynthesis of amino acids	ko01230	101	c112170.graph_c0;c118594.graph_c0;c131728.graph_c0;c135016.graph_c0;c149451.graph_c0;c161442.graph_c0;c175790.graph_c0;c178436.graph_c0;c186611.graph_c0;c188039.graph_c2;c188347.graph_c0;c191155.graph_c0;c193584.graph_c0;c206814.graph_c1;c206814.graph_c3;c207708.graph_c0;c209147.graph_c1;c209789.graph_c0;c212947.graph_c0;c218646.graph_c1;c218829.graph_c1;c218838.graph_c0;c219632.graph_c0;c220010.…	K00850+K00134+K01623+K00850+K01803+K00873+K01689+K01623+K14454+K00789+K01681+K01834+K00134+K00873+K00873+K00031+K01476+K00850+K00873+K00831+K00286+K01697+K14455+K01803+K11067+K00030+K00814+K00500+K01689+K01689+K00611+K01681+K00031+K01807+K01623+K00826+K00134+K17989+K17989+K17989+K00548+K00030+K00850+K01940+K00948+K01681+K00616+K00616+K01689+K00815+K00030+K00927+K01647+K01476+K00814+K00789+K01623+…
ABC transporters	ko02010	57	c127982.graph_c0;c149848.graph_c0;c152451.graph_c0;c198797.graph_c0;c207824.graph_c0;c210039.graph_c1;c212962.graph_c0;c214479.graph_c0;c222592.graph_c0;c223234.graph_c0;c223775.graph_c0;c223812.graph_c1;c225481.graph_c0;c226351.graph_c0;c226728.graph_c1;c228266.graph_c0;c229614.graph_c0;c233308.graph_c0;c233308.graph_c1;c234373.graph_c0;c236054.graph_c0;c236350.graph_c0;c236350.graph_c1;c236391.…	K05677+K05665+K05665+K05665+K05654+K05661+K05665+K05667+K05653+K05655+K05672+K05664+K05654+K05033+K05644+K05644+K05665+K05644+K05644+K05668+K05657+K05679+K05680+K05656+K05033+K05033+K05033+K05677+K05681+K05684+K05641+K05032+K05678+K05668+K05674+K05642+K05642+K05654+K05653+K05031+K05662+K05668+K05675+K05673+K05667+K05667+K05667+K05661+K05668+K05676+K05643+K05665+K05641+K05642+K05648+K05656+K05655
Ribosome biogenesis in eukaryotes	ko03008	83	c183571.graph_c0;c196488.graph_c0;c208827.graph_c0;c208936.graph_c0;c217423.graph_c0;c218849.graph_c1;c219364.graph_c0;c221167.graph_c0;c222464.graph_c0;c223326.graph_c0;c223705.graph_c2;c224286.graph_c1;c224369.graph_c0;c224784.graph_c0;c226072.graph_c0;c226185.graph_c0;c226544.graph_c0;c226744.graph_c4;c227096.graph_c0;c227251.graph_c0;c229251.graph_c1;c230141.graph_c1;c230267.graph_c1;c230772.…	K12618+K14572+K14554+K14525+K14527+K03539+K14568+K14285+K14538+K14284+K14575+K14537+K14545+K11130+K14562+K03097+K14560+K14558+K14572+K11883+K11128+K14567+K11131+K14572+K13288+K14573+K03097+K12845+K14565+K14569+K03097+K14525+K03538+K14569+K07936+K07179+K03115+K14553+K14546+K14570+K14570+K14549+K14559+K01164+K14564+K14539+K03685+K14550+K14563+K07562+K07936+K14552+K14573+K11108+K14571+K14536+K14521+…
Ribosome	ko03010	256	c101947.graph_c0;c102248.graph_c0;c105458.graph_c0;c108537.graph_c0;c113728.graph_c0;c116883.graph_c0;c117848.graph_c0;c118329.graph_c0;c118677.graph_c0;c124016.graph_c0;c124681.graph_c0;c127864.graph_c0;c129824.graph_c0;c130342.graph_c0;c133904.graph_c0;c135225.graph_c0;c135425.graph_c0;c136478.graph_c0;c138643.graph_c0;c141038.graph_c0;c144520.graph_c0;c145047.graph_c0;c146271.graph_c0;c147787.…	K02898+K02958+K02872+K02936+K02936+K02993+K02949+K02894+K02938+K02947+K02883+K02987+K02997+K02908+K02910+K02882+K02937+K02938+K02903+K02971+K02912+K02989+K02984+K02891+K02891+K02966+K02893+K02993+K02942+K02917+K02912+K02943+K02991+K02955+K02978+K02922+K02953+K02924+K02896+K02998+K02880+K02921+K02990+K02876+K02930+K02918+K02876+K02998+K02953+K02898+K02868+K02901+K02876+K02865+K02943+K02890+K02893+…
RNA transport	ko03013	190	c105873.graph_c0;c108809.graph_c0;c110240.graph_c0;c172170.graph_c0;c172978.graph_c0;c185996.graph_c0;c186243.graph_c0;c192836.graph_c0;c198527.graph_c0;c198916.graph_c0;c199357.graph_c0;c200108.graph_c0;c201177.graph_c0;c203520.graph_c0;c204729.graph_c0;c205066.graph_c0;c208936.graph_c0;c211124.graph_c0;c211321.graph_c0;c214949.graph_c0;c215857.graph_c0;c217049.graph_c4;c217106.graph_c0;c217423.…	K03231+K03231+K03680+K09291+K14323+K13135+K03231+K12812+K14289+K05749+K12875+K07205+K03113+K03240+K03231+K14323+K14525+K10577+K14305+K14321+K03231+K12160+K12172+K14527+K03539+K03231+K12160+K03231+K13175+K14285+K03259+K12879+K14315+K03252+K13176+K14284+K14300+K14306+K03241+K14529+K03242+K03259+K03259+K03113+K00784+K14301+K14298+K14292+K14292+K13131+K13126+K14319+K05019+K03250+K03680+K03246+K03237+…
mRNA surveillance pathway	ko03015	111	c142470.graph_c0;c147593.graph_c0;c148250.graph_c0;c151891.graph_c0;c172978.graph_c0;c175655.graph_c0;c181032.graph_c0;c185391.graph_c0;c192836.graph_c0;c199357.graph_c0;c205066.graph_c0;c214948.graph_c0;c216497.graph_c0;c217779.graph_c0;c219051.graph_c1;c221167.graph_c0;c221503.graph_c1;c221503.graph_c2;c222264.graph_c0;c223326.graph_c0;c223649.graph_c0;c223865.graph_c0;c225318.graph_c0;c226528.…	K14416+K08873+K08873+K14396+K14323+K08873+K08873+K08873+K12812+K12875+K14323+K06269+K03456+K13917+K11583+K14285+K04354+K04354+K15544+K14284+K14411+K06965+K04354+K13126+K04354+K11584+K14411+K14398+K14398+K14962+K11584+K12881+K11584+K13126+K03265+K15542+K14400+K14411+K14411+K04382+K14406+K14405+K13025+K15542+K12876+K15542+K14409+K12877+K11583+K14403+K11583+K11584+K03265+K14399+K11125+K06269+K11584+…
RNA degradation	ko03018	92	c112170.graph_c0;c133494.graph_c0;c135016.graph_c0;c151117.graph_c0;c151796.graph_c0;c175790.graph_c0;c183571.graph_c0;c196092.graph_c0;c196883.graph_c0;c206394.graph_c0;c209390.graph_c0;c209789.graph_c0;c213905.graph_c0;c222887.graph_c0;c222887.graph_c1;c224085.graph_c0;c224279.graph_c0;c225586.graph_c0;c226071.graph_c1;c226106.graph_c0;c226528.graph_c1;c226808.graph_c0;c227576.graph_c1;c227576.…	K00850+K12622+K00850+K11600+K12587+K01689+K12618+K03678+K12590+K12627+K12606+K00850+K16855+K12581+K12581+K14443+K01689+K12605+K07573+K01689+K13126+K12586+K12589+K12589+K12617+K12584+K14443+K12620+K12581+K12626+K13126+K03679+K12597+K12614+K00850+K12593+K01689+K04043+K12580+K12571+K12602+K12610+K12610+K03514+K12623+K12614+K14442+K14442+K04077+K14443+K12616+K12616+K14443+K12611+K00962+K04043+K10643+…
RNA polymerase	ko03020	29	c138166.graph_c0;c204011.graph_c0;c213777.graph_c0;c217512.graph_c0;c220593.graph_c0;c222418.graph_c0;c226112.graph_c0;c226268.graph_c0;c226780.graph_c2;c227074.graph_c0;c228099.graph_c2;c228785.graph_c0;c228853.graph_c0;c229703.graph_c1;c232491.graph_c0;c233119.graph_c0;c233119.graph_c1;c233439.graph_c0;c233713.graph_c0;c234091.graph_c0;c235086.graph_c0;c236780.graph_c0;c237852.graph_c2;c238449.…	K03012+K14721+K03027+K03012+K03024+K03011+K03005+K03024+K03008+K03013+K03004+K03002+K03022+K03007+K03014+K03023+K03023+K03019+K03021+K03000+K02999+K03020+K03016+K03026+K03021+K03010+K03006+K14721+K03018
Basal transcription factors	ko03022	49	c201061.graph_c0;c203575.graph_c0;c204303.graph_c0;c206382.graph_c2;c216224.graph_c0;c216936.graph_c0;c221149.graph_c0;c221614.graph_c1;c221614.graph_c2;c221614.graph_c3;c222262.graph_c0;c222412.graph_c0;c222588.graph_c1;c222953.graph_c0;c224541.graph_c4;c225853.graph_c0;c226474.graph_c2;c229584.graph_c0;c230549.graph_c0;c231335.graph_c0;c231741.graph_c0;c231989.graph_c0;c232760.graph_c1;c233239.…	K03138+K03129+K03136+K03126+K03121+K03139+K03123+K10843+K10843+K10843+K03127+K03136+K03142+K14650+K03144+K03131+K03137+K06634+K03120+K03136+K03134+K03128+K14535+K03131+K10844+K10844+K03120+K03121+K03131+K03142+K14650+K14649+K03130+K03130+K03130+K03141+K03129+K03129+K03124+K03129+K03125+K03125+K03132+K03121+K03121+K03130+K03122+K03135+K06634
DNA replication	ko03030	41	c133548.graph_c0;c156693.graph_c0;c171138.graph_c0;c217026.graph_c1;c217864.graph_c0;c217977.graph_c0;c218944.graph_c0;c221181.graph_c1;c221249.graph_c0;c224848.graph_c0;c225652.graph_c0;c228540.graph_c0;c230003.graph_c1;c230620.graph_c0;c230620.graph_c1;c230709.graph_c0;c231055.graph_c0;c233073.graph_c1;c233601.graph_c1;c235126.graph_c0;c235390.graph_c0;c235462.graph_c0;c236007.graph_c0;c236602.…	K10754+K02541+K02542+K04799+K02685+K03505+K03469+K02541+K02326+K02541+K02684+K02325+K10747+K04799+K04799+K03506+K10755+K02212+K10756+K03504+K02209+K07466+K04802+K10755+K03469+K10756+K02540+K02210+K02542+K10742+K02321+K02327+K02328+K03111+K10739+K02320+K10754+K02324+K02324+K02324+K02685
Spliceosome	ko03040	151	c133494.graph_c0;c192836.graph_c0;c199357.graph_c0;c203351.graph_c0;c206394.graph_c0;c206483.graph_c0;c206557.graph_c0;c211260.graph_c0;c214114.graph_c0;c215482.graph_c0;c215517.graph_c0;c218679.graph_c0;c220083.graph_c0;c220632.graph_c0;c220690.graph_c1;c221705.graph_c0;c221762.graph_c0;c221902.graph_c0;c222339.graph_c1;c223139.graph_c0;c223646.graph_c0;c224045.graph_c1;c224098.graph_c0;c224164.…	K12622+K12812+K12875+K12834+K12627+K12733+K12860+K12826+K12862+K12865+K12811+K11099+K12873+K12821+K12896+K12848+K09564+K12741+K12879+K12893+K12863+K11086+K03283+K12846+K12839+K12861+K12890+K12859+K12890+K12860+K12887+K11092+K03283+K11098+K12842+K12878+K11088+K12893+K12881+K12885+K12626+K12829+K12842+K11096+K12896+K12843+K12831+K12845+K12818+K12837+K12870+K12811+K12842+K12840+K13025+K06063+K06063+…
Proteasome	ko03050	48	c150547.graph_c0;c208202.graph_c0;c208354.graph_c0;c210027.graph_c0;c212511.graph_c2;c215786.graph_c0;c216529.graph_c0;c218124.graph_c2;c219196.graph_c0;c219363.graph_c0;c219745.graph_c1;c219976.graph_c0;c220371.graph_c0;c222489.graph_c1;c222505.graph_c0;c223762.graph_c0;c224179.graph_c0;c224300.graph_c0;c225138.graph_c1;c225269.graph_c0;c225269.graph_c1;c225272.graph_c1;c225404.graph_c0;c226133.…	K06699+K06697+K02734+K02738+K06698+K03031+K03032+K03062+K02739+K03037+K02735+K03039+K02731+K03061+K03032+K02732+K02736+K03063+K03066+K02741+K02741+K06700+K02727+K03036+K02731+K02729+K03064+K02737+K02725+K02740+K03030+K03030+K02728+K02741+K06696+K03039+K03065+K02726+K03033+K03035+K03028+K03038+K03029+K02739+K03039+K03066+K06699+K06699
Protein export	ko03060	22	c141666.graph_c0;c209897.graph_c0;c217708.graph_c0;c220685.graph_c0;c221945.graph_c0;c227964.graph_c1;c228194.graph_c1;c228260.graph_c0;c231377.graph_c0;c232024.graph_c0;c232412.graph_c0;c234154.graph_c0;c234667.graph_c0;c235104.graph_c0;c235926.graph_c4;c237302.graph_c0;c237456.graph_c2;c239664.graph_c0;c242492.graph_c1;c243950.graph_c3;c262192.graph_c0;c287971.graph_c0;	K09540+K09648+K03109+K03108+K03105+K09481+K09647+K10956+K03104+K13280+K12946+K12275+K09490+K03107+K12947+K12948+K03108+K10956+K13431+K09540+K12948+K12275
PPAR signaling pathway	ko03320	97	c109251.graph_c0;c177504.graph_c0;c209519.graph_c0;c211112.graph_c0;c215434.graph_c2;c216227.graph_c1;c217181.graph_c0;c217415.graph_c0;c217415.graph_c1;c218440.graph_c0;c218479.graph_c1;c219602.graph_c1;c219918.graph_c0;c220651.graph_c0;c222610.graph_c0;c223886.graph_c1;c225654.graph_c0;c225964.graph_c1;c226260.graph_c0;c226260.graph_c1;c227272.graph_c0;c227355.graph_c0;c227587.graph_c0;c227774.…	K08752+K08756+K07296+K06086+K00507+K08751+K08757+K08762+K08762+K08750+K06086+K07431+K08525+K08766+K15013+K00864+K08749+K08536+K08524+K08524+K00488+K01059+K08752+K10226+K08530+K08530+K08770+K08764+K08765+K08765+K00864+K15013+K01897+K08767+K08745+K00255+K08767+K01596+K00232+K01897+K00488+K00249+K07514+K00232+K00232+K00232+K01897+K01897+K15013+K15013+K08761+K08746+K00489+K08767+K00507+K08765+K08536+…
Base excision repair	ko03410	39	c211311.graph_c0;c214957.graph_c0;c217026.graph_c1;c217977.graph_c0;c221249.graph_c0;c223057.graph_c0;c224583.graph_c0;c225075.graph_c0;c228540.graph_c0;c228944.graph_c0;c230003.graph_c1;c230620.graph_c0;c230620.graph_c1;c230709.graph_c0;c231136.graph_c0;c231501.graph_c0;c231591.graph_c1;c232129.graph_c1;c232299.graph_c0;c234633.graph_c0;c235126.graph_c0;c235145.graph_c2;c235173.graph_c1;c235894.…	K03652+K03660+K04799+K03505+K02326+K10773+K03575+K10771+K02325+K10772+K10747+K04799+K04799+K03506+K10800+K10798+K03512+K10798+K01142+K10798+K03504+K10802+K03648+K02330+K02330+K04802+K10569+K10801+K10803+K10803+K10776+K10798+K02327+K02328+K03649+K10798+K02324+K02324+K02324
Nucleotide excision repair	ko03420	55	c133548.graph_c0;c207386.graph_c0;c207888.graph_c0;c216922.graph_c0;c217977.graph_c0;c221249.graph_c0;c221614.graph_c1;c221614.graph_c2;c221614.graph_c3;c221678.graph_c0;c222588.graph_c1;c222756.graph_c0;c224541.graph_c4;c224954.graph_c0;c228359.graph_c1;c228540.graph_c0;c229584.graph_c0;c229860.graph_c3;c230003.graph_c1;c230286.graph_c2;c230709.graph_c0;c231055.graph_c0;c233601.graph_c1;c234382.…	K10754+K10841+K10847+K03868+K03505+K02326+K10843+K10843+K10843+K10849+K03142+K10841+K03144+K10846+K10140+K02325+K06634+K10846+K10747+K10839+K03506+K10755+K10756+K10839+K10839+K03504+K07466+K10844+K10844+K04802+K10755+K10756+K03142+K10570+K10848+K10610+K10610+K10610+K03141+K02327+K02328+K10609+K10609+K10841+K10841+K10739+K10609+K10609+K10754+K10838+K02324+K02324+K02324+K10839+K06634
Mismatch repair	ko03430	25	c133548.graph_c0;c147663.graph_c0;c192543.graph_c0;c217977.graph_c0;c223791.graph_c0;c230003.graph_c1;c231055.graph_c0;c233086.graph_c0;c233251.graph_c0;c233251.graph_c1;c233601.graph_c1;c235126.graph_c0;c235462.graph_c0;c236007.graph_c0;c236306.graph_c0;c236354.graph_c1;c236602.graph_c0;c237377.graph_c0;c237583.graph_c0;c240964.graph_c0;c241932.graph_c2;c242969.graph_c2;c243553.graph_c0;c244176.…	K10754+K08737+K08737+K03505+K10746+K10747+K10755+K10858+K08735+K08735+K10756+K03504+K07466+K04802+K08739+K08736+K10755+K08734+K10756+K02327+K02328+K03111+K10739+K08737+K10754
Homologous recombination	ko03440	35	c161803.graph_c0;c217977.graph_c0;c219113.graph_c0;c219358.graph_c0;c220361.graph_c0;c220642.graph_c0;c226958.graph_c1;c227105.graph_c1;c227130.graph_c1;c227751.graph_c0;c231847.graph_c0;c231847.graph_c1;c231957.graph_c1;c232446.graph_c0;c235126.graph_c0;c235462.graph_c0;c237822.graph_c0;c237916.graph_c1;c237916.graph_c2;c237916.graph_c3;c238193.graph_c0;c239859.graph_c0;c240342.graph_c1;c240964.…	K10877+K03505+K10871+K08991+K10873+K10879+K03165+K08991+K10882+K04482+K03165+K03165+K10869+K10865+K03504+K07466+K03165+K10880+K10880+K10880+K03165+K08775+K10870+K02327+K10867+K02328+K10901+K10901+K10866+K03111+K10739+K08775+K08991+K01159+K04482
Non-homologous end-joining	ko03450	15	c210779.graph_c1;c217026.graph_c1;c224912.graph_c1;c227739.graph_c0;c230620.graph_c0;c230620.graph_c1;c231591.graph_c1;c232446.graph_c0;c233292.graph_c0;c234152.graph_c1;c235341.graph_c0;c238565.graph_c2;c240007.graph_c0;c242188.graph_c0;c244626.graph_c0;	K10980+K04799+K10777+K06642+K04799+K04799+K03512+K10865+K10887+K03513+K10885+K10886+K10884+K10866+K06642
Fanconi anemia pathway	ko03460	70	c118714.graph_c0;c170641.graph_c0;c200438.graph_c0;c209176.graph_c0;c213179.graph_c0;c214919.graph_c0;c215002.graph_c0;c219358.graph_c0;c220339.graph_c0;c221678.graph_c0;c223571.graph_c0;c223814.graph_c1;c224860.graph_c0;c226958.graph_c1;c227105.graph_c1;c227130.graph_c1;c227751.graph_c0;c229071.graph_c0;c229670.graph_c0;c229724.graph_c0;c230038.graph_c0;c230038.graph_c1;c230038.graph_c2;c230382.…	K02350+K02350+K15360+K15365+K10993+K10893+K10990+K08991+K11511+K10849+K10895+K06054+K13960+K03165+K08991+K10882+K04482+K15078+K10898+K10891+K10897+K10897+K10897+K03511+K15361+K15361+K10891+K10891+K03165+K03165+K06054+K06054+K10858+K03509+K10894+K10605+K10605+K07466+K10896+K10890+K11137+K08734+K10606+K16618+K03165+K03165+K10848+K10892+K08775+K10888+K10870+K11832+K03510+K10901+K10901+K15363+K10484+…
MAPK signaling pathway	ko04010	355	c108058.graph_c0;c114197.graph_c0;c148932.graph_c0;c149885.graph_c0;c150043.graph_c0;c153759.graph_c1;c161161.graph_c0;c162600.graph_c0;c170684.graph_c0;c175878.graph_c0;c180160.graph_c0;c182929.graph_c0;c184610.graph_c0;c186473.graph_c0;c189298.graph_c1;c189407.graph_c0;c189407.graph_c1;c192735.graph_c0;c192742.graph_c0;c192747.graph_c0;c192800.graph_c0;c193662.graph_c0;c194335.graph_c0;c195028.…	K04441+K04437+K04404+K04371+K05866+K02677+K04437+K04851+K04857+K02187+K02677+K04371+K04437+K04437+K04856+K04852+K04852+K04437+K04357+K04856+K05866+K04344+K07860+K04437+K04407+K04350+K05866+K04419+K04429+K04674+K04423+K04437+K04853+K04441+K04441+K04429+K04429+K04429+K04429+K02187+K07827+K04358+K04373+K04872+K04349+K04869+K04390+K04860+K04371+K04371+K04358+K18497+K18497+K04429+K04369+K04369+K03173+…
ErbB signaling pathway	ko04012	122	c113405.graph_c0;c142846.graph_c0;c149737.graph_c0;c149885.graph_c0;c153759.graph_c1;c154085.graph_c0;c180160.graph_c0;c180190.graph_c0;c182929.graph_c0;c187039.graph_c0;c192742.graph_c0;c199097.graph_c0;c200108.graph_c0;c201184.graph_c0;c204525.graph_c0;c208037.graph_c0;c208787.graph_c1;c208974.graph_c0;c209784.graph_c0;c214359.graph_c0;c214359.graph_c1;c215019.graph_c0;c215673.graph_c0;c216020.…	K09593+K05083+K08887+K04371+K02677+K05083+K02677+K06625+K04371+K05456+K04357+K06619+K07205+K04707+K07827+K04515+K04371+K05725+K04371+K04369+K04369+K05456+K04440+K04440+K00922+K01116+K04688+K07827+K09784+K04375+K04440+K04515+K04430+K04410+K02158+K04448+K08887+K09783+K04688+K04707+K04707+K04365+K02649+K02677+K00922+K05085+K01116+K08845+K04456+K04456+K05733+K05733+K05859+K05859+K05704+K04409+K04375+…
Ras signaling pathway	ko04014	29	c149737.graph_c0;c149885.graph_c0;c206723.graph_c0;c209742.graph_c0;c210497.graph_c0;c213006.graph_c1;c219351.graph_c0;c219462.graph_c0;c222356.graph_c1;c224579.graph_c1;c226343.graph_c1;c226586.graph_c0;c231344.graph_c3;c233113.graph_c1;c233287.graph_c0;c233985.graph_c0;c234106.graph_c0;c237137.graph_c2;c237298.graph_c1;c237915.graph_c4;c239074.graph_c1;c239634.graph_c0;c241482.graph_c0;c244137.…	K08887+K04371+K07293+K01047+K04358+K05087+K07889+K05210+K05093+K02183+K18497+K02678+K02649+K08773+K05462+K17386+K05733+K16342+K05466+K04456+K05121+K04411+K07834+K07209+K05450+K06619+K05099+K04369+K02183
Rap1 signaling pathway	ko04015	35	c119418.graph_c1;c145849.graph_c0;c149885.graph_c0;c203603.graph_c0;c208581.graph_c0;c208581.graph_c1;c210497.graph_c0;c213006.graph_c1;c219462.graph_c0;c222356.graph_c1;c224546.graph_c0;c224579.graph_c1;c226343.graph_c1;c226860.graph_c0;c227937.graph_c1;c231344.graph_c3;c233287.graph_c0;c233985.graph_c0;c236529.graph_c0;c236601.graph_c1;c237298.graph_c1;c237915.graph_c4;c239074.graph_c1;c239271.…	K06070+K04632+K04371+K04634+K05692+K05692+K04358+K05087+K05210+K05093+K05689+K02183+K18497+K04441+K17703+K02649+K05462+K17386+K04438+K06271+K05466+K04456+K05121+K04275+K05692+K05719+K07834+K05631+K05450+K06069+K04365+K05099+K04369+K02183+K05692
Calcium signaling pathway	ko04020	257	c138378.graph_c0;c139935.graph_c0;c140323.graph_c0;c140323.graph_c1;c142846.graph_c0;c145849.graph_c0;c147175.graph_c0;c150463.graph_c0;c152230.graph_c0;c153759.graph_c1;c154085.graph_c0;c160668.graph_c0;c162600.graph_c0;c162892.graph_c0;c170684.graph_c0;c175652.graph_c0;c180023.graph_c0;c180160.graph_c0;c180773.graph_c0;c181879.graph_c0;c182405.graph_c0;c187829.graph_c0;c189298.graph_c1;c189407.…	K05853+K05853+K05853+K05853+K05083+K04632+K05849+K05853+K05863+K02677+K05083+K04260+K04851+K04136+K04857+K04961+K10785+K02677+K12042+K05863+K05863+K05850+K04856+K04852+K04852+K04961+K04163+K04856+K04344+K04322+K08048+K04963+K04853+K04634+K08042+K18196+K04515+K04633+K05850+K05849+K05852+K06856+K05865+K04279+K04131+K04809+K04963+K04854+K05853+K05853+K05853+K01116+K03916+K03916+K05849+K05849+K04130+…
cGMP-PKG signaling pathway	ko04022	40	c138378.graph_c0;c139935.graph_c0;c140323.graph_c0;c140323.graph_c1;c149885.graph_c0;c150463.graph_c0;c152230.graph_c0;c170684.graph_c0;c187829.graph_c0;c203603.graph_c0;c209180.graph_c0;c211906.graph_c0;c220475.graph_c3;c224579.graph_c1;c225363.graph_c1;c225363.graph_c2;c227726.graph_c0;c229399.graph_c1;c229945.graph_c1;c230214.graph_c1;c231344.graph_c3;c232190.graph_c1;c234388.graph_c1;c235939.…	K05853+K05853+K05853+K05853+K04371+K05853+K05863+K04857+K05850+K04634+K09261+K05850+K05853+K02183+K05849+K05849+K09261+K04348+K05862+K01539+K02649+K01539+K05870+K04958+K04958+K07376+K04456+K01539+K04374+K04850+K04850+K07376+K05849+K09047+K04959+K05862+K06269+K04369+K02183+K04857
cAMP signaling pathway	ko04024	29	c145849.graph_c0;c149885.graph_c0;c170684.graph_c0;c187829.graph_c0;c211906.graph_c0;c219462.graph_c0;c221909.graph_c0;c222260.graph_c0;c224579.graph_c1;c226187.graph_c1;c229530.graph_c1;c230214.graph_c1;c231344.graph_c3;c232190.graph_c1;c234388.graph_c1;c235031.graph_c1;c237079.graph_c1;c237915.graph_c4;c239702.graph_c3;c240228.graph_c1;c240860.graph_c4;c242634.graph_c2;c243253.graph_c2;c244461.…	K04632+K04371+K04857+K05850+K05850+K05210+K06230+K13360+K02183+K04515+K05200+K01539+K02649+K01539+K05870+K06231+K04498+K04456+K01539+K04850+K04850+K06225+K09047+K04498+K04365+K06269+K04369+K02183+K04857
Cytokine-cytokine receptor interaction	ko04060	180	c102855.graph_c0;c150917.graph_c0;c165525.graph_c0;c173823.graph_c0;c181341.graph_c0;c192742.graph_c0;c199128.graph_c0;c199589.graph_c0;c199933.graph_c0;c200424.graph_c0;c200712.graph_c0;c202481.graph_c0;c202585.graph_c0;c203113.graph_c0;c206837.graph_c0;c208762.graph_c0;c208805.graph_c0;c209335.graph_c0;c209695.graph_c0;c212059.graph_c0;c212285.graph_c0;c213751.graph_c0;c215869.graph_c0;c216212.…	K05174+K05091+K12964+K05149+K05433+K04357+K12671+K10030+K04674+K03161+K05423+K05152+K03159+K04675+K04390+K04182+K05135+K05424+K04675+K05152+K04671+K05153+K05067+K12671+K12671+K05472+K04179+K04519+K05136+K04388+K05420+K05419+K05136+K04388+K04179+K04721+K05475+K13596+K05448+K05164+K12671+K13376+K13376+K05149+K05050+K10033+K05474+K04721+K04181+K05074+K05050+K05062+K05449+K05148+K05157+K05152+K05130+…
Chemokine signaling pathway	ko04062	13	c149885.graph_c0;c208974.graph_c0;c219688.graph_c0;c226220.graph_c0;c231344.graph_c3;c235865.graph_c3;c236064.graph_c0;c236064.graph_c1;c236529.graph_c0;c237915.graph_c4;c240027.graph_c0;c244137.graph_c0;c245026.graph_c1;	K04371+K05725+K05747+K07363+K02649+K05408+K05760+K05760+K04438+K04456+K05747+K07209+K04365
NF-kappa B signaling pathway	ko04064	12	c200424.graph_c0;c202585.graph_c0;c212843.graph_c0;c219212.graph_c0;c224004.graph_c1;c225027.graph_c1;c226185.graph_c0;c231413.graph_c0;c235360.graph_c0;c236468.graph_c1;c241538.graph_c2;c244137.graph_c0;	K03161+K03159+K06856+K06527+K05856+K07371+K03097+K03160+K11987+K04730+K03159+K07209
HIF-1 signaling pathway	ko04066	27	c149885.graph_c0;c175790.graph_c0;c178436.graph_c0;c193584.graph_c0;c202585.graph_c0;c210051.graph_c0;c213006.graph_c1;c216922.graph_c0;c226187.graph_c1;c228480.graph_c0;c230804.graph_c0;c231344.graph_c3;c233759.graph_c0;c237079.graph_c1;c237141.graph_c0;c237298.graph_c1;c237915.graph_c4;c238433.graph_c2;c239074.graph_c1;c239627.graph_c1;c240607.graph_c0;c241370.graph_c1;c241538.graph_c2;c244461.…	K04371+K01689+K01623+K00134+K03159+K00844+K05087+K03868+K04515+K01103+K01103+K02649+K05055+K04498+K07299+K05466+K04456+K00844+K05121+K01103+K09592+K00844+K03159+K04498+K08008+K04369+K02991
FoxO signaling pathway	ko04068	186	c100248.graph_c0;c108058.graph_c0;c116149.graph_c0;c129720.graph_c0;c149885.graph_c0;c151583.graph_c0;c180190.graph_c0;c182929.graph_c0;c189496.graph_c0;c192742.graph_c0;c199933.graph_c0;c200432.graph_c0;c201948.graph_c0;c201948.graph_c1;c203709.graph_c0;c204525.graph_c0;c205520.graph_c0;c208787.graph_c1;c209784.graph_c0;c212698.graph_c0;c213006.graph_c0;c213006.graph_c1;c214359.graph_c0;c214359.…	K11431+K04441+K11431+K04498+K04371+K04498+K06625+K04371+K04498+K04357+K04674+K10305+K04441+K04441+K11431+K07827+K07198+K04371+K04371+K07201+K05087+K05087+K04369+K04369+K04440+K04440+K04685+K00922+K15618+K15618+K11431+K08336+K04388+K03781+K01084+K04501+K07827+K04468+K07191+K05868+K13304+K08341+K04388+K04500+K04721+K04440+K04468+K04402+K15618+K15618+K04441+K04441+K13376+K13376+K07200+K04500+K04402+…
Phosphatidylinositol signaling system	ko04070	116	c153759.graph_c1;c174399.graph_c0;c180160.graph_c0;c215196.graph_c0;c217846.graph_c0;c220231.graph_c0;c220495.graph_c0;c221566.graph_c0;c221842.graph_c1;c222433.graph_c0;c222909.graph_c0;c223535.graph_c0;c224269.graph_c0;c224579.graph_c1;c225317.graph_c1;c225692.graph_c0;c226175.graph_c0;c226555.graph_c2;c226577.graph_c0;c226844.graph_c0;c227112.graph_c0;c229307.graph_c0;c229565.graph_c0;c229668.…	K02677+K01092+K02677+K00901+K00922+K00920+K01116+K00920+K01092+K01099+K00981+K00981+K04960+K02183+K00920+K01109+K01099+K00999+K05858+K00889+K00888+K00888+K00901+K02183+K01092+K00901+K00901+K02649+K02677+K00922+K01092+K00999+K00999+K00914+K00888+K01116+K02183+K00901+K10572+K00911+K03084+K05859+K05859+K04958+K04958+K04958+K02677+K00888+K03084+K00911+K13711+K01106+K00901+K02649+K00913+K04960+K04960+…
Sphingolipid signaling pathway	ko04071	10	c149885.graph_c0;c203603.graph_c0;c221503.graph_c1;c221503.graph_c2;c226860.graph_c0;c231344.graph_c3;c235291.graph_c0;c237915.graph_c4;c238810.graph_c0;c328592.graph_c0;	K04371+K04634+K04354+K04354+K04441+K02649+K04710+K04456+K04382+K04369
Neuroactive ligand-receptor interaction	ko04080	218	c103157.graph_c0;c109237.graph_c0;c137129.graph_c0;c142396.graph_c0;c160668.graph_c0;c162892.graph_c0;c189335.graph_c0;c189381.graph_c0;c189504.graph_c0;c191151.graph_c0;c191388.graph_c0;c193890.graph_c0;c197177.graph_c0;c199281.graph_c0;c199288.graph_c0;c202550.graph_c0;c202778.graph_c0;c202999.graph_c0;c203099.graph_c1;c208479.graph_c0;c209335.graph_c0;c210912.graph_c0;c211746.graph_c1;c212649.…	K04214+K04265+K05202+K04276+K04260+K04136+K05213+K05547+K04280+K04163+K04210+K04322+K05204+K04265+K05210+K04202+K04205+K04236+K08521+K04168+K05424+K01352+K04217+K01352+K04814+K04279+K04607+K04131+K04809+K04296+K01312+K04235+K04817+K04296+K05214+K04263+K01312+K04214+K04590+K04205+K04261+K01315+K05210+K04582+K04216+K05190+K03916+K03916+K04219+K01312+K05189+K04228+K04314+K01352+K08388+K04296+K04299+…
Cell cycle	ko04110	160	c129720.graph_c0;c150043.graph_c0;c151583.graph_c0;c156693.graph_c0;c171138.graph_c0;c180190.graph_c0;c189496.graph_c0;c192800.graph_c0;c194719.graph_c0;c198060.graph_c0;c199097.graph_c0;c208048.graph_c0;c208798.graph_c0;c208910.graph_c2;c209522.graph_c0;c212710.graph_c1;c215435.graph_c0;c216102.graph_c0;c216393.graph_c1;c216703.graph_c0;c216922.graph_c0;c216935.graph_c0;c218507.graph_c0;c218680.…	K04498+K05866+K04498+K02541+K02542+K06625+K04498+K05866+K02091+K05866+K06619+K10500+K04681+K06633+K02178+K06630+K03358+K06635+K04685+K02213+K03868+K02537+K10500+K06639+K05867+K16197+K02608+K06638+K03357+K02541+K12456+K04501+K05868+K03351+K04500+K16197+K03094+K08866+K02541+K02605+K06671+K04402+K03350+K13376+K13376+K06628+K06628+K06642+K04500+K06627+K04402+K16197+K06618+K06634+K16198+K05868+K09389+…
Oocyte meiosis	ko04114	138	c116566.graph_c0;c149885.graph_c0;c182929.graph_c0;c194188.graph_c0;c202066.graph_c0;c203884.graph_c0;c204617.graph_c0;c208037.graph_c0;c208787.graph_c1;c208910.graph_c2;c209522.graph_c0;c209784.graph_c0;c210460.graph_c0;c212710.graph_c1;c213006.graph_c0;c213006.graph_c1;c214948.graph_c0;c215387.graph_c0;c215435.graph_c0;c216102.graph_c0;c216497.graph_c0;c216922.graph_c0;c216935.graph_c0;c219166.…	K08694+K04371+K04371+K08048+K13054+K08042+K04373+K04515+K04371+K06633+K02178+K04371+K10318+K06630+K05087+K05087+K06269+K13056+K03358+K06635+K03456+K03868+K02537+K05867+K16197+K03357+K12456+K05868+K03351+K16197+K03094+K04960+K02183+K04348+K04348+K08048+K04515+K11584+K03350+K08043+K04348+K08042+K08042+K11584+K16197+K04345+K04348+K11584+K04345+K16198+K03362+K05867+K03353+K04373+K04382+K04345+K08045+…
p53 signaling pathway	ko04115	84	c173433.graph_c0;c175878.graph_c0;c179031.graph_c0;c180190.graph_c0;c183673.graph_c0;c185616.graph_c0;c194719.graph_c0;c195056.graph_c0;c204172.graph_c0;c206837.graph_c0;c207098.graph_c1;c210532.graph_c0;c212821.graph_c0;c216522.graph_c0;c219788.graph_c0;c222472.graph_c0;c222877.graph_c0;c223085.graph_c0;c223085.graph_c1;c223957.graph_c0;c226221.graph_c0;c226230.graph_c0;c226230.graph_c2;c228359.…	K10141+K02187+K07207+K06625+K10141+K07207+K02091+K04398+K02187+K04390+K02159+K07207+K02159+K10133+K10145+K05868+K10127+K10808+K10808+K10129+K04402+K10141+K10141+K10140+K04402+K10138+K05868+K10141+K04398+K04402+K10136+K10141+K10130+K10130+K05868+K05459+K10808+K10808+K10144+K08738+K10147+K07207+K06625+K10148+K04503+K04503+K04398+K06641+K10137+K02216+K04451+K04390+K02187+K04506+K01110+K10808+K16857+…
Ubiquitin mediated proteolysis	ko04120	178	c122867.graph_c0;c150393.graph_c0;c193251.graph_c0;c201184.graph_c0;c202020.graph_c0;c203261.graph_c0;c203659.graph_c0;c207690.graph_c0;c211124.graph_c0;c212277.graph_c0;c212347.graph_c0;c212976.graph_c0;c213665.graph_c1;c215435.graph_c0;c215995.graph_c0;c216922.graph_c0;c217872.graph_c0;c218651.graph_c0;c219531.graph_c0;c219749.graph_c0;c220199.graph_c0;c220541.graph_c0;c220754.graph_c0;c220945.…	K10586+K10592+K10260+K04707+K10592+K10699+K10615+K10604+K10577+K10099+K04552+K07868+K10595+K03358+K10611+K03868+K10583+K04555+K03871+K10447+K10576+K02207+K07868+K03357+K12456+K10684+K10602+K03351+K03094+K04649+K10582+K04694+K06688+K10291+K03350+K16065+K16065+K10604+K13305+K10573+K10612+K03872+K07868+K10140+K04556+K10601+K06689+K10615+K06689+K06689+K10687+K06689+K06689+K10584+K05632+K04707+K04707+…
Sulfur relay system	ko04122	10	c168477.graph_c0;c201366.graph_c0;c221993.graph_c0;c226624.graph_c0;c231085.graph_c0;c231175.graph_c0;c233640.graph_c0;c238116.graph_c0;c243571.graph_c0;c244464.graph_c0;	K00566+K14169+K00566+K01011+K03639+K03635+K11996+K04487+K14169+K14168
SNARE interactions in vesicular transport	ko04130	32	c173930.graph_c0;c197615.graph_c0;c209394.graph_c0;c213464.graph_c1;c218082.graph_c1;c220674.graph_c0;c221712.graph_c0;c222263.graph_c0;c222678.graph_c1;c223764.graph_c0;c224326.graph_c0;c225191.graph_c1;c227362.graph_c0;c227541.graph_c0;c229605.graph_c0;c230625.graph_c1;c232056.graph_c0;c232578.graph_c2;c232943.graph_c0;c232948.graph_c4;c234515.graph_c0;c235159.graph_c1;c236614.graph_c0;c236779.…	K13504+K13504+K13504+K13502+K08496+K08486+K08517+K08504+K08488+K04560+K08486+K13505+K08514+K08489+K08509+K08498+K08487+K08495+K08486+K08516+K08507+K08491+K08490+K08515+K08512+K08497+K08513+K08508+K08493+K08492+K08489+K08495
Regulation of autophagy	ko04140	32	c205520.graph_c0;c207047.graph_c0;c211111.graph_c0;c219064.graph_c0;c220662.graph_c0;c222559.graph_c0;c227778.graph_c1;c228463.graph_c0;c229547.graph_c0;c232077.graph_c1;c232219.graph_c0;c232467.graph_c0;c233516.graph_c2;c234229.graph_c1;c236689.graph_c0;c236695.graph_c1;c236789.graph_c0;c236923.graph_c0;c236923.graph_c1;c237903.graph_c0;c238229.graph_c0;c238463.graph_c2;c239267.graph_c0;c239267.…	K07198+K08342+K08332+K08336+K08342+K08341+K08269+K08333+K08342+K08333+K07198+K00914+K08341+K08269+K08337+K08269+K08269+K08339+K08339+K08343+K08269+K17888+K08331+K08331+K17889+K07198+K08341+K08342+K08342+K08269+K08269+K05414
Protein processing in endoplasmic reticulum	ko04141	225	c112988.graph_c1;c141666.graph_c0;c191062.graph_c0;c191146.graph_c0;c199286.graph_c0;c206843.graph_c0;c207098.graph_c1;c208477.graph_c0;c209326.graph_c0;c212277.graph_c0;c212821.graph_c0;c215166.graph_c0;c215673.graph_c0;c215737.graph_c0;c215919.graph_c0;c216020.graph_c0;c216673.graph_c1;c216922.graph_c0;c218651.graph_c0;c220336.graph_c0;c221381.graph_c2;c221511.graph_c0;c222284.graph_c0;c222373.…	K09542+K09540+K14008+K09525+K10661+K09556+K02159+K12668+K10086+K10099+K02159+K03173+K04440+K14007+K14018+K04440+K09486+K03868+K04555+K13251+K01367+K10666+K08288+K12669+K03173+K04079+K04079+K08057+K13719+K03283+K03094+K04440+K14025+K09525+K09525+K09542+K16195+K08852+K08852+K09481+K13249+K10956+K13984+K03283+K04556+K10601+K03237+K09503+K01230+K06689+K03853+K06689+K06689+K11718+K14014+K06689+K06689+…
Lysosome	ko04142	168	c130835.graph_c0;c160532.graph_c0;c182916.graph_c0;c185407.graph_c0;c196620.graph_c0;c203505.graph_c0;c203506.graph_c0;c207494.graph_c0;c211117.graph_c1;c211429.graph_c0;c211931.graph_c0;c214080.graph_c0;c215563.graph_c0;c216227.graph_c0;c217867.graph_c0;c218446.graph_c0;c218903.graph_c0;c219572.graph_c0;c219873.graph_c0;c220305.graph_c0;c220345.graph_c0;c220804.graph_c1;c220817.graph_c0;c222395.…	K01137+K12397+K12381+K02146+K12404+K02154+K01137+K13443+K06497+K12393+K01204+K04644+K01158+K04646+K12399+K12316+K06562+K01374+K01379+K12404+K12348+K01444+K01369+K12387+K08568+K12301+K01565+K01366+K12395+K01382+K12350+K12403+K01363+K01363+K10532+K12390+K12307+K02146+K01365+K01369+K12388+K12388+K01189+K13289+K01365+K12393+K01369+K12389+K01074+K12387+K12309+K12309+K12404+K12307+K12393+K06501+K12301+…
Endocytosis	ko04144	292	c118616.graph_c0;c118616.graph_c1;c121085.graph_c0;c122259.graph_c1;c125271.graph_c0;c138183.graph_c0;c141832.graph_c0;c150917.graph_c0;c169527.graph_c0;c176699.graph_c0;c186394.graph_c0;c190928.graph_c0;c192742.graph_c0;c199933.graph_c0;c201184.graph_c0;c203421.graph_c0;c203627.graph_c0;c212791.graph_c0;c212845.graph_c1;c212845.graph_c2;c213006.graph_c0;c213006.graph_c1;c213314.graph_c0;c214080.…	K06751+K06751+K12469+K06751+K06503+K12495+K12485+K05091+K07897+K12484+K11824+K12485+K04357+K04674+K04707+K11824+K12194+K07888+K11824+K11824+K05087+K05087+K13649+K04644+K12495+K04705+K12191+K04646+K05737+K13649+K07905+K07889+K04388+K12489+K12958+K12492+K12198+K03176+K05093+K05093+K07897+K04388+K12194+K12194+K13712+K12185+K06093+K04500+K12476+K12495+K03283+K06751+K12495+K11824+K04439+K01528+K00889+…
Phagosome	ko04145	170	c104119.graph_c0;c114864.graph_c0;c118616.graph_c0;c118616.graph_c1;c122259.graph_c1;c125271.graph_c0;c132661.graph_c0;c150267.graph_c0;c154709.graph_c0;c169527.graph_c0;c177856.graph_c0;c181458.graph_c0;c185407.graph_c0;c195580.graph_c0;c197057.graph_c0;c199902.graph_c1;c200730.graph_c0;c203505.graph_c0;c204176.graph_c0;c207824.graph_c0;c208581.graph_c0;c208581.graph_c1;c211005.graph_c0;c212188.…	K07374+K13884+K06751+K06751+K06751+K06503+K05692+K07375+K07375+K07897+K05692+K06487+K02146+K06752+K07375+K07375+K06464+K02154+K05719+K05654+K05692+K05692+K02145+K02147+K07888+K06856+K07375+K10068+K07375+K08009+K07374+K06752+K06560+K02152+K06493+K07889+K07374+K02152+K10413+K07375+K08517+K05719+K06464+K10416+K07897+K05653+K08488+K08057+K06588+K10066+K03990+K06751+K13505+K05654+K08010+K02146+K01365+…
Peroxisome	ko04146	107	c127982.graph_c0;c207210.graph_c0;c207708.graph_c0;c210742.graph_c1;c211229.graph_c2;c214594.graph_c0;c219559.graph_c0;c219670.graph_c0;c220374.graph_c0;c220889.graph_c1;c221272.graph_c0;c221899.graph_c0;c222866.graph_c1;c224377.graph_c0;c224412.graph_c0;c225334.graph_c0;c225418.graph_c1;c225507.graph_c0;c225685.graph_c6;c225879.graph_c0;c227709.graph_c1;c227709.graph_c7;c227752.graph_c1;c228492.…	K05677+K13348+K00031+K12663+K13349+K11187+K17879+K00272+K00477+K13340+K03781+K00106+K13343+K13347+K11147+K13342+K13348+K13299+K13341+K00830+K13279+K13279+K13273+K00031+K13237+K08764+K13344+K03426+K00306+K00306+K00624+K07753+K13337+K01897+K12261+K00869+K00106+K13279+K00649+K08726+K01796+K00232+K03426+K01897+K00624+K13352+K01640+K07514+K03781+K03781+K13346+K00232+K00232+K00232+K01897+K01897+K00273+…
mTOR signaling pathway	ko04150	94	c149885.graph_c0;c153759.graph_c1;c168988.graph_c0;c179031.graph_c0;c180160.graph_c0;c182929.graph_c0;c185616.graph_c0;c195261.graph_c0;c200108.graph_c0;c204617.graph_c0;c205520.graph_c0;c208787.graph_c1;c209126.graph_c0;c209784.graph_c0;c210532.graph_c0;c217846.graph_c0;c218297.graph_c0;c221013.graph_c0;c221347.graph_c0;c222946.graph_c0;c224847.graph_c0;c224847.graph_c2;c225928.graph_c1;c227778.…	K04371+K02677+K02991+K07207+K02677+K04371+K07207+K08271+K07205+K04373+K07198+K04371+K16184+K04371+K07207+K00922+K02991+K04688+K03259+K07208+K03259+K03259+K05448+K08269+K16185+K08268+K08266+K04688+K04365+K02649+K02677+K00922+K04373+K07198+K16186+K07206+K08272+K03259+K08270+K04456+K04456+K03258+K05459+K08269+K03259+K04373+K07207+K02677+K08269+K16184+K08269+K08272+K07206+K02649+K07298+K02649+K08268+…
PI3K-Akt signaling pathway	ko04151	51	c149885.graph_c0;c178719.graph_c0;c205520.graph_c0;c208974.graph_c0;c210497.graph_c0;c212843.graph_c0;c213006.graph_c1;c220899.graph_c0;c221503.graph_c1;c221503.graph_c2;c222002.graph_c3;c222356.graph_c1;c222497.graph_c1;c222882.graph_c0;c226260.graph_c0;c226343.graph_c1;c231344.graph_c3;c232303.graph_c0;c233287.graph_c0;c233759.graph_c0;c233985.graph_c0;c234388.graph_c1;c237298.graph_c1;c237643.…	K04371+K12230+K07198+K05725+K04358+K06856+K05087+K06236+K04354+K04354+K06236+K05093+K06252+K04079+K08524+K18497+K02649+K13303+K05462+K05055+K17386+K05870+K05466+K16198+K04456+K16341+K04382+K05072+K13304+K05121+K04275+K06236+K04374+K05079+K05719+K11217+K05081+K06480+K09047+K10152+K07209+K05450+K05717+K06236+K04079+K16333+K05099+K04369+K02991+K03258+K04079
AMPK signaling pathway	ko04152	26	c112170.graph_c0;c135016.graph_c0;c145968.graph_c2;c205520.graph_c0;c209789.graph_c0;c213006.graph_c1;c221503.graph_c1;c221503.graph_c2;c226376.graph_c0;c228068.graph_c1;c228480.graph_c0;c230804.graph_c0;c231344.graph_c3;c234388.graph_c1;c237915.graph_c4;c238810.graph_c0;c239627.graph_c1;c239666.graph_c0;c239967.graph_c0;c242220.graph_c3;c243253.graph_c2;c243256.graph_c1;c243640.graph_c0;c244291.…	K00850+K00850+K03234+K07198+K00850+K05087+K04354+K04354+K07881+K08530+K01103+K01103+K02649+K05870+K04456+K04382+K01103+K07905+K07199+K08272+K09047+K00021+K08765+K13088+K16333+K03234
Apoptosis	ko04210	107	c175878.graph_c0;c195056.graph_c0;c204172.graph_c0;c206837.graph_c0;c207098.graph_c1;c212821.graph_c0;c215166.graph_c0;c217130.graph_c0;c217846.graph_c0;c219016.graph_c0;c220488.graph_c0;c221381.graph_c2;c222296.graph_c1;c222369.graph_c0;c222543.graph_c0;c222734.graph_c0;c223074.graph_c0;c224689.graph_c0;c224753.graph_c0;c225245.graph_c0;c225347.graph_c0;c227770.graph_c0;c227858.graph_c0;c228002.…	K02187+K04398+K02187+K04390+K02159+K02159+K03173+K02582+K00922+K04519+K02373+K01367+K03176+K04733+K03171+K03173+K04466+K04348+K04348+K04721+K02861+K04734+K04348+K02158+K04721+K04345+K03853+K04348+K04729+K04345+K04397+K04739+K04739+K02649+K04731+K04398+K04389+K00922+K04723+K04345+K04727+K04348+K02310+K04456+K04456+K04735+K04466+K03173+K08738+K04467+K04739+K02311+K04519+K04730+K04730+K04398+K03853+…
Cardiac muscle contraction	ko04260	106	c139313.graph_c0;c146619.graph_c0;c150926.graph_c2;c161879.graph_c0;c162600.graph_c0;c168090.graph_c0;c170684.graph_c0;c177029.graph_c0;c183513.graph_c0;c191150.graph_c0;c198963.graph_c0;c199736.graph_c0;c201503.graph_c0;c203382.graph_c0;c203799.graph_c0;c204728.graph_c0;c206333.graph_c0;c206963.graph_c0;c210867.graph_c0;c211146.graph_c0;c211146.graph_c1;c212457.graph_c0;c212842.graph_c0;c213061.…	K02272+K02270+K12749+K02271+K04851+K02273+K04857+K12314+K02273+K12750+K09290+K12314+K04853+K02261+K12750+K04872+K04869+K04860+K17751+K02262+K02262+K00417+K02267+K05865+K00420+K02270+K00419+K17751+K02263+K02267+K02264+K02271+K10351+K12044+K02270+K04861+K02266+K02273+K10375+K04853+K01539+K00411+K02256+K17751+K17751+K01539+K02265+K04859+K12045+K09290+K10375+K04851+K04851+K00415+K00414+K00414+K02272+…
Adrenergic signaling in cardiomyocytes	ko04261	191	c108058.graph_c0;c145849.graph_c0;c149885.graph_c0;c150926.graph_c2;c162600.graph_c0;c162892.graph_c0;c170684.graph_c0;c177029.graph_c0;c182929.graph_c0;c187829.graph_c0;c191150.graph_c0;c194188.graph_c0;c198963.graph_c0;c199736.graph_c0;c201503.graph_c0;c201948.graph_c0;c201948.graph_c1;c203603.graph_c0;c203799.graph_c0;c203884.graph_c0;c204728.graph_c0;c206333.graph_c0;c206963.graph_c0;c208037.…	K04441+K04632+K04371+K12749+K04851+K04136+K04857+K12314+K04371+K05850+K12750+K08048+K09290+K12314+K04853+K04441+K04441+K04634+K12750+K08042+K04872+K04869+K04860+K04515+K04371+K04371+K17751+K05850+K05852+K05865+K06269+K03456+K00922+K17751+K11583+K04354+K04354+K04848+K02183+K10351+K04354+K12044+K08048+K04861+K04894+K04515+K05858+K04354+K11584+K09048+K04441+K04441+K10375+K08043+K08042+K08042+K11584+…
Vascular smooth muscle contraction	ko04270	153	c114084.graph_c0;c145849.graph_c0;c147546.graph_c0;c149885.graph_c0;c151393.graph_c0;c153759.graph_c1;c162600.graph_c0;c162892.graph_c0;c170684.graph_c0;c180160.graph_c0;c182929.graph_c0;c194188.graph_c0;c194439.graph_c0;c195043.graph_c0;c201503.graph_c0;c203603.graph_c0;c203884.graph_c0;c208787.graph_c1;c209526.graph_c0;c209526.graph_c1;c209742.graph_c0;c209784.graph_c0;c214359.graph_c0;c214359.…	K17457+K04632+K08449+K04371+K12327+K02677+K04851+K04136+K04857+K02677+K04371+K08048+K12328+K06270+K04853+K04634+K08042+K04371+K06270+K06270+K01047+K04371+K04369+K04369+K06269+K04263+K12328+K01047+K12319+K01047+K17457+K04941+K04960+K12319+K02183+K08048+K05858+K12318+K08043+K06270+K08042+K08042+K08448+K04853+K04345+K08447+K04345+K17457+K04365+K12318+K08448+K02677+K04345+K08045+K06068+K04137+K08047+…
Wnt signaling pathway	ko04310	177	c104773.graph_c0;c127647.graph_c0;c129720.graph_c0;c150824.graph_c0;c151583.graph_c0;c153759.graph_c1;c156729.graph_c0;c176378.graph_c0;c180035.graph_c0;c180160.graph_c0;c189496.graph_c0;c191700.graph_c0;c194335.graph_c0;c195621.graph_c0;c198024.graph_c0;c200085.graph_c0;c201347.graph_c0;c205030.graph_c1;c208037.graph_c0;c210764.graph_c0;c214872.graph_c0;c215657.graph_c0;c215673.graph_c0;c215730.…	K02085+K04491+K04498+K04507+K04498+K02677+K03344+K00312+K00408+K02677+K04498+K00714+K07860+K04494+K02375+K16834+K03344+K01064+K04515+K00714+K00572+K01645+K04440+K03068+K04440+K02353+K03868+K00572+K01645+K04501+K04468+K03094+K04348+K02176+K04348+K02165+K02165+K02353+K04496+K04496+K04440+K04468+K03097+K04515+K04511+K05858+K07860+K01357+K04348+K17334+K04345+K17332+K04499+K04448+K04510+K03213+K04348+…
Dorso-ventral axis formation	ko04320	50	c149885.graph_c0;c182929.graph_c0;c203519.graph_c0;c204525.graph_c0;c208787.graph_c1;c209784.graph_c0;c213306.graph_c1;c222282.graph_c0;c223699.graph_c0;c226586.graph_c0;c233002.graph_c0;c233321.graph_c0;c233321.graph_c1;c233733.graph_c0;c233825.graph_c0;c233825.graph_c1;c234263.graph_c1;c234263.graph_c2;c234263.graph_c4;c234765.graph_c0;c234788.graph_c0;c236445.graph_c0;c238482.graph_c0;c238482.…	K04371+K04371+K02098+K07827+K04371+K04371+K02678+K07827+K02599+K02678+K02599+K02599+K02599+K02599+K03211+K03211+K02602+K02602+K02602+K02599+K02599+K02602+K02599+K02599+K02156+K07827+K02156+K02602+K02602+K02098+K02599+K02599+K02184+K02678+K02602+K03211+K03211+K03211+K04368+K03099+K03099+K02599+K02599+K02599+K02599+K03099+K04371+K02599+K04361+K02602
Notch signaling pathway	ko04330	94	c108941.graph_c0;c129720.graph_c0;c149221.graph_c0;c151583.graph_c0;c176489.graph_c0;c189496.graph_c0;c198515.graph_c0;c203764.graph_c0;c216336.graph_c0;c218927.graph_c0;c219460.graph_c0;c222892.graph_c0;c223699.graph_c0;c223814.graph_c1;c224123.graph_c0;c224123.graph_c1;c225227.graph_c0;c225228.graph_c0;c225357.graph_c0;c225357.graph_c6;c228298.graph_c0;c229985.graph_c0;c229985.graph_c1;c230108.…	K06061+K04498+K06052+K04498+K04522+K04498+K06059+K06059+K02353+K05948+K06058+K06057+K02599+K06054+K05948+K05948+K06062+K02353+K04496+K04496+K06062+K06058+K06058+K05948+K06054+K06054+K06065+K02599+K06051+K04498+K06172+K02599+K02599+K06058+K06063+K06063+K02599+K06172+K02353+K06066+K06170+K06058+K02599+K02599+K04505+K06051+K06061+K06061+K02353+K02353+K04498+K06058+K04498+K02353+K06061+K04496+K06058+…
Hedgehog signaling pathway	ko04340	62	c176378.graph_c0;c180035.graph_c0;c191700.graph_c0;c202289.graph_c0;c205030.graph_c1;c210764.graph_c0;c214872.graph_c0;c218190.graph_c0;c221688.graph_c0;c221909.graph_c0;c225095.graph_c1;c225830.graph_c0;c225969.graph_c0;c227119.graph_c1;c227673.graph_c0;c228012.graph_c0;c228656.graph_c0;c229711.graph_c0;c229941.graph_c0;c230764.graph_c0;c231198.graph_c0;c231655.graph_c1;c231943.graph_c1;c232685.…	K00312+K00408+K00714+K08959+K01064+K00714+K00572+K00572+K08959+K06230+K08958+K06233+K06225+K01357+K04662+K06225+K04345+K08957+K04345+K06225+K03362+K08958+K01064+K04345+K06229+K00408+K06231+K03362+K00445+K06232+K04662+K01384+K01384+K03083+K00182+K00444+K06228+K06226+K06229+K04662+K16797+K08959+K06230+K06230+K06225+K06225+K08958+K00444+K04345+K06232+K08960+K11990+K06232+K00408+K08957+K16798+K06230+…
TGF-beta signaling pathway	ko04350	104	c129720.graph_c0;c149885.graph_c0;c151583.graph_c0;c182929.graph_c0;c189496.graph_c0;c199933.graph_c0;c201004.graph_c0;c203113.graph_c0;c208787.graph_c1;c208798.graph_c0;c209695.graph_c0;c209784.graph_c0;c212285.graph_c0;c215669.graph_c1;c216393.graph_c1;c216497.graph_c0;c216922.graph_c0;c219247.graph_c0;c219582.graph_c0;c221013.graph_c0;c222182.graph_c0;c222582.graph_c0;c223567.graph_c0;c224100.…	K04498+K04371+K04498+K04371+K04498+K04674+K04668+K04675+K04371+K04681+K04675+K04371+K04671+K04664+K04685+K03456+K03868+K17695+K04388+K04688+K04501+K04388+K04500+K03094+K17693+K13596+K16791+K13376+K13376+K04662+K04500+K04661+K04677+K04688+K04382+K04680+K04498+K04501+K13596+K04684+K04684+K04658+K04663+K13578+K13578+K04685+K04685+K04674+K04388+K04662+K04498+K13375+K04667+K16621+K04498+K13376+K04683+…
Axon guidance	ko04360	31	c149885.graph_c0;c171410.graph_c0;c193459.graph_c0;c208974.graph_c0;c210008.graph_c0;c220454.graph_c0;c222229.graph_c0;c224835.graph_c0;c227333.graph_c0;c228051.graph_c0;c229399.graph_c1;c232414.graph_c2;c233287.graph_c0;c234106.graph_c0;c237893.graph_c0;c239111.graph_c0;c239252.graph_c1;c240269.graph_c0;c240281.graph_c0;c241322.graph_c0;c242316.graph_c1;c242816.graph_c1;c243485.graph_c0;c243737.…	K04371+K05104+K05108+K05725+K16351+K06820+K05113+K07528+K07526+K07522+K04348+K06842+K05462+K05733+K05111+K05107+K07520+K05719+K06840+K06845+K06839+K06841+K05463+K07526+K05765+K07526+K06619+K06572+K06754+K05099+K06521
VEGF signaling pathway	ko04370	93	c108058.graph_c0;c149885.graph_c0;c153759.graph_c1;c180160.graph_c0;c182929.graph_c0;c194335.graph_c0;c201948.graph_c0;c201948.graph_c1;c204525.graph_c0;c208787.graph_c1;c208974.graph_c0;c209784.graph_c0;c214359.graph_c0;c214359.graph_c1;c217846.graph_c0;c218463.graph_c0;c220495.graph_c0;c222282.graph_c0;c224689.graph_c0;c224753.graph_c0;c225928.graph_c1;c226780.graph_c0;c226860.graph_c0;c226860.…	K04441+K04371+K02677+K02677+K04371+K07860+K04441+K04441+K07827+K04371+K05725+K04371+K04369+K04369+K00922+K04443+K01116+K07827+K04348+K04348+K05448+K07860+K04441+K04441+K04455+K04444+K04444+K04348+K02158+K17332+K04348+K02649+K02677+K00922+K04718+K04348+K04441+K01116+K04456+K04456+K05859+K05859+K11987+K05704+K05760+K05760+K02677+K16342+K16342+K16342+K16342+K02649+K02649+K04456+K13242+K01116+K01116+…
Osteoclast differentiation	ko04380	13	c149885.graph_c0;c224004.graph_c1;c225027.graph_c1;c226860.graph_c0;c228068.graph_c1;c229399.graph_c1;c231344.graph_c3;c234388.graph_c1;c235397.graph_c1;c237915.graph_c4;c240724.graph_c4;c244137.graph_c0;c299220.graph_c0;	K04371+K05856+K07371+K04441+K08530+K04348+K02649+K05870+K04674+K04456+K11217+K07209+K08008
Hippo signaling pathway	ko04390	36	c127647.graph_c0;c176378.graph_c0;c190010.graph_c0;c205689.graph_c0;c208581.graph_c0;c208581.graph_c1;c212285.graph_c0;c218300.graph_c2;c221503.graph_c1;c221503.graph_c2;c221688.graph_c0;c221714.graph_c3;c224546.graph_c0;c225050.graph_c1;c234825.graph_c1;c235397.graph_c1;c236019.graph_c1;c237571.graph_c0;c237601.graph_c0;c237643.graph_c0;c238810.graph_c0;c238930.graph_c2;c239330.graph_c0;c239960.…	K04491+K00312+K06092+K05691+K05692+K05692+K04671+K05691+K04354+K04354+K08959+K05691+K05689+K06092+K05706+K04674+K03362+K16621+K12075+K16198+K04382+K04676+K05692+K08791+K06091+K09448+K04492+K12075+K05691+K11828+K10152+K06094+K09448+K06069+K06269+K05692
Hippo signaling pathway - fly	ko04391	3	c177856.graph_c0;c54047.graph_c1;c89319.graph_c0;	K05692+K05692+K05692
Focal adhesion	ko04510	343	c112497.graph_c0;c114084.graph_c0;c114197.graph_c0;c114527.graph_c0;c122886.graph_c0;c133610.graph_c0;c133610.graph_c1;c134312.graph_c0;c142846.graph_c0;c149885.graph_c0;c150348.graph_c0;c151183.graph_c0;c153759.graph_c1;c154083.graph_c0;c154085.graph_c0;c159178.graph_c0;c161161.graph_c0;c174078.graph_c0;c174981.graph_c0;c175017.graph_c0;c180160.graph_c0;c181458.graph_c0;c182929.graph_c0;c184610.…	K06238+K17457+K04437+K06238+K06241+K12758+K12758+K06238+K05083+K04371+K06585+K05699+K02677+K05699+K05083+K05699+K04437+K03900+K03900+K03900+K02677+K06487+K04371+K04437+K04437+K05699+K04437+K04357+K03900+K06525+K07860+K04437+K06270+K05699+K05637+K06483+K05699+K04437+K05637+K05719+K05699+K04349+K05692+K05692+K04371+K05725+K06238+K06270+K06270+K04371+K06583+K05699+K06240+K06585+K05087+K05087+K06587+…
ECM-receptor interaction	ko04512	153	c112497.graph_c0;c114527.graph_c0;c122886.graph_c0;c127246.graph_c0;c134312.graph_c0;c150348.graph_c0;c174078.graph_c0;c174981.graph_c0;c175017.graph_c0;c181458.graph_c0;c193485.graph_c0;c193943.graph_c0;c197482.graph_c0;c198269.graph_c1;c203714.graph_c0;c204176.graph_c0;c206343.graph_c0;c209355.graph_c0;c209977.graph_c0;c211098.graph_c0;c211583.graph_c1;c214383.graph_c0;c214614.graph_c0;c216347.…	K06238+K06238+K06241+K06258+K06238+K06585+K03900+K03900+K03900+K06487+K03900+K06525+K05637+K06483+K05637+K05719+K06254+K06238+K06583+K06240+K06585+K06587+K06238+K06238+K06236+K06236+K06248+K06248+K06252+K06493+K06238+K06263+K06236+K06236+K06236+K06236+K05719+K06240+K06252+K06252+K06236+K06260+K06588+K06238+K06238+K06243+K06258+K06476+K06240+K06256+K05717+K06263+K06480+K06238+K06246+K06246+K04659+…
Cell adhesion molecules (CAMs)	ko04514	164	c118616.graph_c0;c118616.graph_c1;c122259.graph_c1;c135827.graph_c0;c150348.graph_c0;c162027.graph_c0;c162027.graph_c1;c180023.graph_c0;c181249.graph_c0;c181458.graph_c0;c184620.graph_c0;c189806.graph_c0;c190507.graph_c0;c192455.graph_c0;c193570.graph_c1;c193919.graph_c0;c195580.graph_c0;c197219.graph_c0;c198269.graph_c1;c200424.graph_c0;c200730.graph_c0;c203370.graph_c0;c204176.graph_c0;c206214.…	K06751+K06751+K06751+K16336+K06585+K06087+K06087+K10785+K05689+K06487+K06746+K06087+K06087+K06087+K06087+K07379+K06752+K05695+K06483+K03161+K06464+K06087+K05719+K06459+K05689+K16351+K06538+K06585+K06527+K06527+K06495+K06785+K06708+K06087+K05689+K06087+K06087+K06752+K06527+K07380+K06809+K06496+K06087+K06087+K06081+K06538+K06470+K06087+K16337+K06746+K05719+K06464+K06746+K06751+K05689+K06088+K06454+…
Adherens junction	ko04520	154	c127647.graph_c0;c129720.graph_c0;c142846.graph_c0;c149885.graph_c0;c151183.graph_c0;c151583.graph_c0;c154083.graph_c0;c154085.graph_c0;c159178.graph_c0;c179520.graph_c0;c181249.graph_c0;c182929.graph_c0;c186996.graph_c0;c189496.graph_c0;c194335.graph_c0;c196162.graph_c0;c197219.graph_c0;c199933.graph_c0;c200980.graph_c0;c201298.graph_c0;c204524.graph_c1;c205689.graph_c0;c208581.graph_c0;c208581.…	K04491+K04498+K05083+K04371+K05699+K04498+K05699+K05083+K05699+K05702+K05689+K04371+K05699+K04498+K07860+K05699+K05695+K04674+K05699+K05702+K05699+K05691+K05692+K05692+K04371+K05689+K04371+K05699+K06082+K06086+K05087+K05087+K06083+K05698+K05747+K05699+K05699+K06084+K05691+K05689+K05747+K05691+K06086+K06084+K04388+K05747+K06081+K05691+K04501+K06084+K04468+K04388+K05703+K04500+K05689+K05699+K05699+…
Tight junction	ko04530	229	c124356.graph_c0;c128019.graph_c0;c133610.graph_c0;c133610.graph_c1;c139212.graph_c0;c144692.graph_c0;c148618.graph_c0;c149353.graph_c0;c151183.graph_c0;c153759.graph_c1;c154083.graph_c0;c159178.graph_c0;c162027.graph_c0;c162027.graph_c1;c174077.graph_c0;c179520.graph_c0;c180160.graph_c0;c186996.graph_c0;c189806.graph_c0;c190010.graph_c0;c190507.graph_c0;c192455.graph_c0;c193570.graph_c1;c196162.…	K06095+K06099+K12758+K12758+K10352+K06098+K06092+K10352+K05699+K02677+K05699+K05699+K06087+K06087+K10352+K05702+K02677+K05699+K06087+K06092+K06087+K06087+K06087+K05699+K05699+K05702+K10352+K06087+K05699+K07827+K05691+K05631+K05692+K05692+K10352+K05699+K17751+K10352+K06101+K06785+K10352+K05699+K05699+K03456+K06087+K05691+K06087+K17751+K05691+K06087+K06087+K06087+K06102+K10352+K04354+K04354+K06087+…
Gap junction	ko04540	110	c104119.graph_c0;c145849.graph_c0;c149885.graph_c0;c150267.graph_c0;c153759.graph_c1;c154709.graph_c0;c180160.graph_c0;c182929.graph_c0;c192742.graph_c0;c194188.graph_c0;c194479.graph_c0;c197057.graph_c0;c199902.graph_c1;c202289.graph_c0;c203603.graph_c0;c203884.graph_c0;c204525.graph_c0;c208206.graph_c0;c208787.graph_c1;c209784.graph_c0;c213863.graph_c0;c214359.graph_c0;c214359.graph_c1;c214577.…	K07374+K04632+K04371+K07375+K02677+K07375+K02677+K04371+K04357+K08048+K07373+K07375+K07375+K08959+K04634+K08042+K07827+K07373+K04371+K04371+K07375+K04369+K04369+K07375+K07374+K07374+K12319+K07375+K08959+K07827+K04960+K12319+K04464+K08048+K05858+K12318+K08043+K04157+K08042+K08042+K04345+K04630+K07376+K04345+K07375+K04464+K07374+K12318+K02677+K07372+K04345+K08045+K04145+K04630+K08047+K07374+K04463+…
Signaling pathways regulating pluripotency of stem cells	ko04550	17	c149885.graph_c0;c176378.graph_c0;c212285.graph_c0;c213006.graph_c1;c220652.graph_c0;c222356.graph_c1;c225489.graph_c1;c226343.graph_c1;c226860.graph_c0;c230599.graph_c0;c231344.graph_c3;c237915.graph_c4;c238930.graph_c2;c240724.graph_c4;c243087.graph_c3;c244777.graph_c1;c328592.graph_c0;	K04371+K00312+K04671+K05087+K05419+K05093+K11470+K18497+K04441+K14439+K02649+K04456+K04676+K11217+K11305+K11488+K04369
Complement and coagulation cascades	ko04610	9	c181388.graph_c0;c219284.graph_c0;c226080.graph_c0;c230293.graph_c0;c231158.graph_c0;c232594.graph_c0;c237043.graph_c0;c277957.graph_c0;c94795.graph_c1;	K03905+K01315+K03988+K01335+K01335+K04007+K03986+K01335+K03998
Platelet activation	ko04611	25	c145849.graph_c0;c149885.graph_c0;c181388.graph_c0;c203603.graph_c0;c208581.graph_c0;c208581.graph_c1;c220899.graph_c0;c222002.graph_c3;c226860.graph_c0;c231344.graph_c3;c235939.graph_c0;c235939.graph_c2;c236359.graph_c0;c236601.graph_c1;c237137.graph_c2;c237915.graph_c4;c239330.graph_c0;c239739.graph_c0;c240269.graph_c0;c241356.graph_c1;c244341.graph_c1;c245120.graph_c0;c273961.graph_c0;c276373.…	K04632+K04371+K03905+K04634+K05692+K05692+K06236+K06236+K04441+K02649+K04958+K04958+K07376+K06271+K16342+K04456+K05692+K06236+K05719+K07376+K06069+K04959+K06236+K06269+K05692
Antigen processing and presentation	ko04612	15	c220817.graph_c0;c221708.graph_c3;c222882.graph_c0;c228717.graph_c0;c229710.graph_c1;c234388.graph_c1;c240128.graph_c1;c244886.graph_c0;c245951.graph_c0;c246007.graph_c0;c258294.graph_c0;c271554.graph_c0;c284887.graph_c0;c85914.graph_c0;c99299.graph_c0;	K01369+K08066+K04079+K01369+K08062+K05870+K01363+K08054+K03283+K03283+K06751+K09489+K04079+K03283+K04079
Renin-angiotensin system	ko04614	16	c196047.graph_c0;c218682.graph_c0;c222209.graph_c0;c228065.graph_c0;c231898.graph_c0;c232262.graph_c0;c235427.graph_c0;c236550.graph_c1;c240479.graph_c0;c240708.graph_c0;c242286.graph_c1;c242881.graph_c0;c243316.graph_c2;c244549.graph_c1;c247841.graph_c0;c253734.graph_c0;	K09821+K09708+K11140+K13289+K04167+K01257+K01380+K13289+K01393+K11140+K01257+K13289+K01389+K01392+K11140+K11141
Toll-like receptor signaling pathway	ko04620	108	c108058.graph_c0;c148932.graph_c0;c149885.graph_c0;c165525.graph_c0;c182929.graph_c0;c192190.graph_c0;c195056.graph_c0;c199128.graph_c0;c199589.graph_c0;c201948.graph_c0;c201948.graph_c1;c208787.graph_c1;c209784.graph_c0;c214359.graph_c0;c214359.graph_c1;c215633.graph_c0;c215673.graph_c0;c216020.graph_c0;c216212.graph_c0;c217846.graph_c0;c218527.graph_c0;c219016.graph_c0;c220488.graph_c0;c222369.…	K04441+K04404+K04371+K12964+K04371+K10170+K04398+K12671+K10030+K04441+K04441+K04371+K04371+K04369+K04369+K10168+K04440+K04440+K12671+K00922+K12671+K04519+K02373+K04733+K05403+K02861+K04440+K12671+K04430+K04441+K04441+K04734+K05401+K04448+K07211+K10168+K05413+K04729+K04403+K10159+K05130+K02649+K03160+K04398+K01371+K05410+K00922+K04379+K03174+K04441+K04456+K04456+K04735+K04379+K04467+K05408+K04519+…
NOD-like receptor signaling pathway	ko04621	86	c108058.graph_c0;c148932.graph_c0;c149885.graph_c0;c182108.graph_c1;c182929.graph_c0;c184619.graph_c0;c195056.graph_c0;c199589.graph_c0;c201948.graph_c0;c201948.graph_c1;c203375.graph_c1;c206316.graph_c0;c208787.graph_c1;c209784.graph_c0;c211411.graph_c0;c214762.graph_c0;c214906.graph_c0;c214996.graph_c0;c215673.graph_c0;c216020.graph_c0;c216256.graph_c0;c217581.graph_c0;c219016.graph_c0;c220317.…	K04441+K04404+K04371+K12799+K04371+K12799+K04398+K10030+K04441+K04441+K12799+K12800+K04371+K04371+K12800+K12800+K12800+K01370+K04440+K04440+K12801+K12794+K04519+K12799+K12800+K12800+K04079+K04079+K04440+K12795+K12799+K04441+K04441+K04734+K04403+K12805+K12799+K12796+K04398+K10165+K04441+K11859+K11859+K04735+K04467+K04519+K12799+K05482+K04079+K12799+K04398+K07210+K07209+K09487+K12800+K03175+K12807+…
RIG-I-like receptor signaling pathway	ko04622	78	c108058.graph_c0;c195056.graph_c0;c199128.graph_c0;c199440.graph_c1;c199589.graph_c0;c201948.graph_c0;c201948.graph_c1;c212265.graph_c0;c215166.graph_c0;c215673.graph_c0;c216020.graph_c0;c216212.graph_c0;c218527.graph_c0;c219064.graph_c0;c220438.graph_c0;c220488.graph_c0;c222318.graph_c0;c222543.graph_c0;c222734.graph_c0;c224246.graph_c0;c225347.graph_c0;c225388.graph_c0;c225435.graph_c0;c225515.…	K04441+K04398+K12671+K12655+K10030+K04441+K04441+K08601+K03173+K04440+K04440+K12671+K12671+K08336+K09578+K02373+K10652+K03171+K03173+K00863+K02861+K10652+K12654+K12656+K04440+K12671+K04441+K04441+K04734+K07211+K12652+K12655+K04398+K05410+K12646+K03174+K08601+K04441+K12649+K04735+K03173+K04467+K12652+K12647+K10652+K08339+K08339+K04398+K03171+K07210+K12650+K12651+K12651+K03173+K10652+K12646+K12646+…
Cytosolic DNA-sensing pathway	ko04623	61	c165525.graph_c0;c182108.graph_c1;c184619.graph_c0;c199128.graph_c0;c203375.graph_c1;c204011.graph_c0;c213777.graph_c0;c214996.graph_c0;c216212.graph_c0;c218216.graph_c0;c218527.graph_c0;c219016.graph_c0;c220317.graph_c1;c220593.graph_c0;c225347.graph_c0;c225435.graph_c0;c226268.graph_c0;c226491.graph_c1;c226538.graph_c0;c227074.graph_c0;c227770.graph_c0;c228344.graph_c0;c228853.graph_c0;c228890.…	K12964+K12799+K12799+K12671+K12799+K14721+K03027+K01370+K12671+K17834+K12671+K04519+K12799+K03024+K02861+K12654+K03024+K12671+K12799+K03013+K04734+K08847+K03022+K07211+K12968+K03007+K12968+K12799+K05410+K03014+K12646+K12968+K03023+K03023+K03019+K03021+K04735+K04467+K04519+K12799+K05482+K12799+K03020+K03016+K07210+K03026+K12646+K12646+K07209+K05411+K09447+K03021+K05411+K05411+K02580+K07211+K07209+…
Jak-STAT signaling pathway	ko04630	129	c129720.graph_c0;c130406.graph_c0;c151583.graph_c0;c181341.graph_c0;c189496.graph_c0;c200712.graph_c0;c201184.graph_c0;c203221.graph_c0;c206723.graph_c0;c208805.graph_c0;c209335.graph_c0;c211023.graph_c0;c215869.graph_c0;c216178.graph_c0;c217846.graph_c0;c219063.graph_c0;c219423.graph_c1;c219423.graph_c4;c219955.graph_c0;c220652.graph_c0;c221914.graph_c0;c223736.graph_c2;c224373.graph_c0;c225897.…	K04498+K04703+K04498+K05433+K04498+K05423+K04707+K04699+K07293+K05135+K05424+K11224+K05067+K04705+K00922+K05136+K04704+K04704+K05420+K05419+K05136+K04697+K04702+K04703+K04694+K16065+K16065+K05697+K05074+K04692+K04702+K05062+K05130+K04707+K04707+K05067+K02649+K05058+K00922+K16063+K05076+K05080+K05060+K04498+K05419+K05132+K04456+K05055+K04706+K04456+K04698+K04698+K17383+K05075+K04702+K05060+K05070+…
Hematopoietic cell lineage	ko04640	11	c176568.graph_c0;c200470.graph_c0;c212843.graph_c0;c215869.graph_c0;c222209.graph_c0;c230719.graph_c0;c231259.graph_c1;c233759.graph_c0;c238825.graph_c0;c240000.graph_c1;c241662.graph_c1;	K06457+K06460+K06856+K05067+K11140+K06475+K05067+K05055+K05072+K05079+K06480
Natural killer cell mediated cytotoxicity	ko04650	10	c149885.graph_c0;c203140.graph_c0;c206723.graph_c0;c212843.graph_c0;c219507.graph_c0;c224004.graph_c1;c229399.graph_c1;c231344.graph_c3;c245026.graph_c1;c328592.graph_c0;	K04371+K01353+K07293+K06856+K01353+K05856+K04348+K02649+K04365+K04369
T cell receptor signaling pathway	ko04660	14	c149885.graph_c0;c200424.graph_c0;c220711.graph_c0;c220809.graph_c0;c224004.graph_c1;c226220.graph_c0;c226860.graph_c0;c229399.graph_c1;c231344.graph_c3;c234106.graph_c0;c237915.graph_c4;c238647.graph_c1;c244137.graph_c0;c328592.graph_c0;	K04371+K03161+K06538+K06470+K05856+K07363+K04441+K04348+K02649+K05733+K04456+K04707+K07209+K04369
B cell receptor signaling pathway	ko04662	12	c10832.graph_c0;c149885.graph_c0;c178719.graph_c0;c203869.graph_c0;c212843.graph_c0;c222646.graph_c0;c225027.graph_c1;c229399.graph_c1;c231344.graph_c3;c237915.graph_c4;c244137.graph_c0;c328592.graph_c0;	K06508+K04371+K12230+K06507+K06856+K06506+K07371+K04348+K02649+K04456+K07209+K04369
Fc epsilon RI signaling pathway	ko04664	7	c149885.graph_c0;c212843.graph_c0;c226860.graph_c0;c231344.graph_c3;c237137.graph_c2;c237915.graph_c4;c328592.graph_c0;	K04371+K06856+K04441+K02649+K16342+K04456+K04369
Fc gamma R-mediated phagocytosis	ko04666	13	c149885.graph_c0;c193426.graph_c0;c212843.graph_c0;c213637.graph_c0;c219688.graph_c0;c231344.graph_c3;c235250.graph_c0;c236529.graph_c0;c237137.graph_c2;c237915.graph_c4;c240027.graph_c0;c243798.graph_c0;c243928.graph_c0;	K04371+K05768+K06856+K06083+K05747+K02649+K05753+K04438+K16342+K04456+K05747+K12488+K05765
TNF signaling pathway	ko04668	19	c147704.graph_c0;c149885.graph_c0;c163112.graph_c0;c195056.graph_c0;c211283.graph_c0;c219212.graph_c0;c220623.graph_c0;c220652.graph_c0;c226860.graph_c0;c231344.graph_c3;c231480.graph_c0;c234388.graph_c1;c235360.graph_c0;c237915.graph_c4;c239955.graph_c2;c240704.graph_c2;c241556.graph_c2;c243253.graph_c2;c244137.graph_c0;	K07763+K04371+K07763+K04398+K07763+K06527+K07763+K05419+K04441+K02649+K04398+K05870+K11987+K04456+K04374+K07763+K04398+K09047+K07209
Leukocyte transendothelial migration	ko04670	32	c133610.graph_c0;c133610.graph_c1;c147627.graph_c0;c151183.graph_c0;c159178.graph_c0;c162027.graph_c1;c196162.graph_c0;c204524.graph_c1;c205689.graph_c0;c206723.graph_c0;c208581.graph_c0;c208581.graph_c1;c208974.graph_c0;c215963.graph_c0;c218300.graph_c2;c219212.graph_c0;c221714.graph_c3;c224634.graph_c1;c225877.graph_c1;c226220.graph_c0;c226860.graph_c0;c231344.graph_c3;c236064.graph_c0;c236064.…	K12758+K12758+K05763+K05699+K05699+K06087+K05699+K05699+K05691+K07293+K05692+K05692+K05725+K05699+K05691+K06527+K05691+K05699+K07873+K07363+K04441+K02649+K05760+K05760+K05692+K05719+K05691+K10351+K05699+K08008+K05692+K05699
Intestinal immune network for IgA production	ko04672	33	c180023.graph_c0;c181341.graph_c0;c195580.graph_c0;c198269.graph_c1;c200424.graph_c0;c202585.graph_c0;c212843.graph_c0;c213751.graph_c0;c218384.graph_c0;c220809.graph_c0;c223074.graph_c0;c225336.graph_c0;c228770.graph_c1;c229799.graph_c0;c231309.graph_c0;c231413.graph_c0;c231507.graph_c1;c232071.graph_c0;c232882.graph_c0;c233001.graph_c0;c234158.graph_c0;c234477.graph_c0;c234795.graph_c0;c236078.…	K10785+K05433+K06752+K06483+K03161+K03159+K06856+K05153+K06752+K06470+K04466+K05475+K05074+K05413+K10785+K03160+K05513+K13072+K06710+K05476+K04189+K04466+K04184+K06590+K06590+K05476+K13375+K06752+K10031+K06752+K03159+K06483+K10989
Circadian rhythm	ko04710	6	c205520.graph_c0;c216922.graph_c0;c221688.graph_c0;c234388.graph_c1;c236019.graph_c1;c239967.graph_c0;	K07198+K03868+K08959+K05870+K03362+K07199
Circadian entrainment	ko04713	19	c145849.graph_c0;c149885.graph_c0;c175652.graph_c0;c203603.graph_c0;c219462.graph_c0;c224579.graph_c1;c226187.graph_c1;c229530.graph_c1;c230630.graph_c2;c234388.graph_c1;c235939.graph_c0;c235939.graph_c2;c236359.graph_c0;c240228.graph_c1;c240860.graph_c4;c241356.graph_c1;c242049.graph_c0;c242560.graph_c0;c329009.graph_c0;	K04632+K04371+K04961+K04634+K05210+K02183+K04515+K05200+K04961+K05870+K04958+K04958+K07376+K04850+K04850+K07376+K04963+K04963+K02183
Long-term potentiation	ko04720	18	c149885.graph_c0;c203603.graph_c0;c219462.graph_c0;c224579.graph_c1;c226187.graph_c1;c229399.graph_c1;c235939.graph_c0;c235939.graph_c2;c237079.graph_c1;c239955.graph_c2;c240228.graph_c1;c240860.graph_c4;c244461.graph_c0;c245026.graph_c1;c245120.graph_c0;c276373.graph_c0;c328592.graph_c0;c329009.graph_c0;	K04371+K04634+K05210+K02183+K04515+K04348+K04958+K04958+K04498+K04374+K04850+K04850+K04498+K04365+K04959+K06269+K04369+K02183
Synaptic vesicle cycle	ko04721	19	c185407.graph_c0;c199759.graph_c0;c203421.graph_c0;c209394.graph_c0;c212845.graph_c1;c212865.graph_c1;c214080.graph_c0;c219116.graph_c0;c220105.graph_c0;c220674.graph_c0;c224326.graph_c0;c227782.graph_c1;c229695.graph_c2;c231970.graph_c1;c232569.graph_c0;c238136.graph_c2;c238385.graph_c1;c239631.graph_c2;c239776.graph_c0;	K02146+K15290+K11824+K13504+K11824+K15293+K04644+K02152+K02152+K08486+K08486+K15294+K04344+K01528+K15292+K01528+K11826+K15291+K02147
Neurotrophin signaling pathway	ko04722	19	c149885.graph_c0;c206723.graph_c0;c220043.graph_c0;c224579.graph_c1;c226187.graph_c1;c226860.graph_c0;c227417.graph_c1;c230104.graph_c0;c231344.graph_c3;c236468.graph_c1;c236529.graph_c0;c237915.graph_c4;c239955.graph_c2;c244137.graph_c0;c244408.graph_c1;c245026.graph_c1;c245238.graph_c1;c328592.graph_c0;c329009.graph_c0;	K04371+K07293+K12459+K02183+K04515+K04441+K12388+K04356+K02649+K04730+K04438+K04456+K04374+K07209+K06619+K04365+K12461+K04369+K02183
Retrograde endocannabinoid signaling	ko04723	14	c149885.graph_c0;c170684.graph_c0;c203603.graph_c0;c226860.graph_c0;c229530.graph_c1;c229695.graph_c2;c235360.graph_c0;c235939.graph_c0;c235939.graph_c2;c239631.graph_c2;c240228.graph_c1;c240860.graph_c4;c245120.graph_c0;c84183.graph_c0;	K04371+K04857+K04634+K04441+K05200+K04344+K11987+K04958+K04958+K15291+K04850+K04850+K04959+K04857
Glutamatergic synapse	ko04724	20	c145849.graph_c0;c149885.graph_c0;c203603.graph_c0;c219462.graph_c0;c227374.graph_c0;c229399.graph_c1;c229530.graph_c1;c229695.graph_c2;c234859.graph_c0;c234859.graph_c1;c235688.graph_c0;c235939.graph_c0;c235939.graph_c2;c237137.graph_c2;c238697.graph_c1;c240228.graph_c1;c240860.graph_c4;c242947.graph_c1;c244615.graph_c2;c245120.graph_c0;	K04632+K04371+K04634+K05210+K04608+K04348+K05200+K04344+K14990+K14990+K05613+K04958+K04958+K16342+K15008+K04850+K04850+K11828+K04608+K04959
Cholinergic synapse	ko04725	17	c149885.graph_c0;c170684.graph_c0;c203603.graph_c0;c214591.graph_c0;c226187.graph_c1;c229695.graph_c2;c231344.graph_c3;c234388.graph_c1;c235939.graph_c0;c235939.graph_c2;c237915.graph_c4;c239955.graph_c2;c240228.graph_c1;c240860.graph_c4;c243253.graph_c2;c245120.graph_c0;c84183.graph_c0;	K04371+K04857+K04634+K04131+K04515+K04344+K02649+K05870+K04958+K04958+K04456+K04374+K04850+K04850+K09047+K04959+K04857
Serotonergic synapse	ko04726	14	c145849.graph_c0;c149885.graph_c0;c170684.graph_c0;c203603.graph_c0;c229695.graph_c2;c235360.graph_c0;c235939.graph_c0;c235939.graph_c2;c237137.graph_c2;c240228.graph_c1;c240860.graph_c4;c245026.graph_c1;c245120.graph_c0;c84183.graph_c0;	K04632+K04371+K04857+K04634+K04344+K11987+K04958+K04958+K16342+K04850+K04850+K04365+K04959+K04857
GABAergic synapse	ko04727	8	c170684.graph_c0;c222559.graph_c0;c229695.graph_c2;c234859.graph_c0;c234859.graph_c1;c240228.graph_c1;c240860.graph_c4;c84183.graph_c0;	K04857+K08341+K04344+K14990+K14990+K04850+K04850+K04857
Dopaminergic synapse	ko04728	24	c145849.graph_c0;c203603.graph_c0;c219462.graph_c0;c221503.graph_c1;c221503.graph_c2;c224579.graph_c1;c226187.graph_c1;c226860.graph_c0;c227150.graph_c0;c229399.graph_c1;c229530.graph_c1;c229695.graph_c2;c234388.graph_c1;c235939.graph_c0;c235939.graph_c2;c237915.graph_c4;c238810.graph_c0;c239955.graph_c2;c240228.graph_c1;c240860.graph_c4;c243253.graph_c2;c245120.graph_c0;c276373.graph_c0;c329009.…	K04632+K04634+K05210+K04354+K04354+K02183+K04515+K04441+K05036+K04348+K05200+K04344+K05870+K04958+K04958+K04456+K04382+K04374+K04850+K04850+K09047+K04959+K06269+K02183
Long-term depression	ko04730	16	c145849.graph_c0;c149885.graph_c0;c175652.graph_c0;c203603.graph_c0;c213006.graph_c1;c229695.graph_c2;c230630.graph_c2;c235939.graph_c0;c235939.graph_c2;c236359.graph_c0;c237137.graph_c2;c238810.graph_c0;c241356.graph_c1;c245026.graph_c1;c245120.graph_c0;c328592.graph_c0;	K04632+K04371+K04961+K04634+K05087+K04344+K04961+K04958+K04958+K07376+K16342+K04382+K07376+K04365+K04959+K04369
Olfactory transduction	ko04740	6	c224579.graph_c1;c226187.graph_c1;c230915.graph_c0;c236359.graph_c0;c241356.graph_c1;c329009.graph_c0;	K02183+K04515+K04257+K07376+K07376+K02183
Taste transduction	ko04742	2	c145849.graph_c0;c229695.graph_c2;	K04632+K04344
Phototransduction	ko04744	20	c195156.graph_c0;c209607.graph_c0;c214963.graph_c0;c218283.graph_c0;c224579.graph_c1;c225963.graph_c0;c226778.graph_c0;c226902.graph_c0;c227958.graph_c0;c231707.graph_c0;c232960.graph_c0;c233041.graph_c0;c233041.graph_c1;c233451.graph_c0;c233701.graph_c0;c241821.graph_c0;c266208.graph_c0;c289523.graph_c0;c329009.graph_c0;c83487.graph_c0;	K13764+K12321+K04250+K13759+K02183+K04439+K04948+K08328+K13749+K08718+K13765+K13749+K13749+K02183+K04631+K04536+K04631+K12321+K02183+K13759
Phototransduction - fly	ko04745	4	c177856.graph_c0;c229668.graph_c1;c54047.graph_c1;c89319.graph_c0;	K05692+K02183+K05692+K05692
Inflammatory mediator regulation of TRP channels	ko04750	12	c145849.graph_c0;c203603.graph_c0;c224579.graph_c1;c226187.graph_c1;c226860.graph_c0;c231344.graph_c3;c235939.graph_c0;c235939.graph_c2;c237137.graph_c2;c245120.graph_c0;c276373.graph_c0;c329009.graph_c0;	K04632+K04634+K02183+K04515+K04441+K02649+K04958+K04958+K16342+K04959+K06269+K02183
Regulation of actin cytoskeleton	ko04810	304	c104773.graph_c0;c114084.graph_c0;c129435.graph_c0;c133610.graph_c0;c133610.graph_c1;c147627.graph_c0;c149885.graph_c0;c150348.graph_c0;c151183.graph_c0;c154083.graph_c0;c159178.graph_c0;c166659.graph_c0;c181458.graph_c0;c182929.graph_c0;c186996.graph_c0;c192742.graph_c0;c193426.graph_c0;c193943.graph_c0;c194335.graph_c0;c195043.graph_c0;c196162.graph_c0;c198269.graph_c1;c198916.graph_c0;c200730.…	K02085+K17457+K05764+K12758+K12758+K05763+K04371+K06585+K05699+K05699+K05699+K05759+K06487+K04371+K05699+K04357+K05768+K06525+K07860+K06270+K05699+K06483+K05749+K06464+K05699+K05719+K05699+K07827+K05759+K04358+K05692+K05692+K05764+K04371+K05725+K06270+K06270+K04371+K06583+K05699+K04358+K18497+K18497+K06585+K05765+K13710+K04369+K04369+K06587+K04131+K06269+K05747+K05699+K05699+K04358+K05746+K00922+…
Insulin signaling pathway	ko04910	202	c127911.graph_c0;c149885.graph_c0;c150491.graph_c0;c151271.graph_c1;c151271.graph_c2;c179031.graph_c0;c182929.graph_c0;c185616.graph_c0;c196977.graph_c0;c197219.graph_c0;c200108.graph_c0;c201184.graph_c0;c204525.graph_c0;c205520.graph_c0;c208787.graph_c1;c209283.graph_c0;c209283.graph_c1;c209784.graph_c0;c210051.graph_c0;c210051.graph_c1;c210532.graph_c0;c211112.graph_c0;c211626.graph_c0;c212060.…	K07192+K04371+K07197+K00688+K00688+K07207+K04371+K07207+K11262+K05695+K07205+K04707+K07827+K07198+K04371+K11262+K11262+K04371+K00844+K00844+K07207+K06086+K11262+K07197+K07201+K11262+K04369+K04369+K06269+K04440+K00844+K04440+K11262+K00922+K02991+K06086+K00693+K00844+K11262+K11262+K11262+K04688+K00688+K03259+K01084+K07827+K07191+K07208+K04375+K04697+K02183+K03259+K03259+K07192+K07194+K04440+K07189+…
Insulin secretion	ko04911	16	c145849.graph_c0;c170684.graph_c0;c203603.graph_c0;c209394.graph_c0;c214591.graph_c0;c226187.graph_c1;c230214.graph_c1;c232190.graph_c1;c234388.graph_c1;c237141.graph_c0;c239702.graph_c3;c239955.graph_c2;c240228.graph_c1;c240860.graph_c4;c243253.graph_c2;c84183.graph_c0;	K04632+K04857+K04634+K13504+K04131+K04515+K01539+K01539+K05870+K07299+K01539+K04374+K04850+K04850+K09047+K04857
GnRH signaling pathway	ko04912	133	c108058.graph_c0;c145849.graph_c0;c147704.graph_c0;c149885.graph_c0;c162600.graph_c0;c163112.graph_c0;c170684.graph_c0;c182929.graph_c0;c189504.graph_c0;c194188.graph_c0;c201503.graph_c0;c201948.graph_c0;c201948.graph_c1;c203099.graph_c1;c203603.graph_c0;c203884.graph_c0;c204525.graph_c0;c208037.graph_c0;c208787.graph_c1;c209784.graph_c0;c211283.graph_c0;c214359.graph_c0;c214359.graph_c1;c214843.…	K04441+K04632+K07763+K04371+K04851+K07763+K04857+K04371+K04280+K08048+K04853+K04441+K04441+K08521+K04634+K08042+K07827+K04515+K04371+K04371+K07763+K04369+K04369+K05252+K04440+K04440+K07763+K07827+K04375+K04960+K02183+K04464+K04440+K08048+K04515+K05858+K04430+K04441+K04441+K08043+K08042+K08042+K04853+K04345+K04448+K04345+K04464+K04280+K04428+K04345+K04421+K08045+K04441+K08047+K02183+K04374+K04635+…
Ovarian steroidogenesis	ko04913	5	c145849.graph_c0;c213006.graph_c1;c235360.graph_c0;c237137.graph_c2;c244227.graph_c2;	K04632+K05087+K11987+K16342+K12473
Progesterone-mediated oocyte maturation	ko04914	127	c108058.graph_c0;c116566.graph_c0;c149885.graph_c0;c150043.graph_c0;c182929.graph_c0;c192800.graph_c0;c194188.graph_c0;c198060.graph_c0;c201948.graph_c0;c201948.graph_c1;c203884.graph_c0;c204525.graph_c0;c204617.graph_c0;c208787.graph_c1;c208910.graph_c2;c209522.graph_c0;c209784.graph_c0;c213006.graph_c0;c213006.graph_c1;c215435.graph_c0;c215673.graph_c0;c216020.graph_c0;c216935.graph_c0;c217846.…	K04441+K08694+K04371+K05866+K04371+K05866+K08048+K05866+K04441+K04441+K08042+K07827+K04373+K04371+K06633+K02178+K04371+K05087+K05087+K03358+K04440+K04440+K02537+K00922+K05867+K06638+K03357+K12456+K07827+K05868+K04079+K04079+K03351+K04440+K08048+K04441+K04441+K03350+K08043+K08042+K08042+K06627+K04345+K04630+K04345+K05868+K04365+K02649+K05867+K00922+K03353+K04373+K04345+K08045+K04630+K04441+K08047+…
Estrogen signaling pathway	ko04915	21	c145849.graph_c0;c149885.graph_c0;c203603.graph_c0;c222882.graph_c0;c224579.graph_c1;c226965.graph_c0;c231344.graph_c3;c234388.graph_c1;c235939.graph_c0;c235939.graph_c2;c237915.graph_c4;c239955.graph_c2;c243253.graph_c2;c245120.graph_c0;c245951.graph_c0;c246007.graph_c0;c284887.graph_c0;c328592.graph_c0;c329009.graph_c0;c85914.graph_c0;c99299.graph_c0;	K04632+K04371+K04634+K04079+K02183+K09571+K02649+K05870+K04958+K04958+K04456+K04374+K09047+K04959+K03283+K03283+K04079+K04369+K02183+K03283+K04079
Melanogenesis	ko04916	132	c127647.graph_c0;c129720.graph_c0;c145849.graph_c0;c148641.graph_c0;c149885.graph_c0;c150917.graph_c0;c151583.graph_c0;c153759.graph_c1;c174131.graph_c0;c176378.graph_c0;c180035.graph_c0;c180160.graph_c0;c182929.graph_c0;c189496.graph_c0;c191700.graph_c0;c194188.graph_c0;c198024.graph_c0;c201031.graph_c1;c201031.graph_c2;c202932.graph_c0;c203603.graph_c0;c203884.graph_c0;c204525.graph_c0;c205030.…	K04491+K04498+K04632+K00506+K04371+K05091+K04498+K02677+K16366+K00312+K00408+K02677+K04371+K04498+K00714+K08048+K02375+K05228+K05228+K01827+K04634+K08042+K07827+K01064+K04515+K04371+K04371+K00714+K04369+K04369+K00572+K02353+K00572+K00506+K07827+K02183+K02353+K16366+K08048+K04515+K05858+K09048+K01357+K08043+K08042+K08042+K04198+K04345+K04630+K02432+K04345+K04198+K09455+K02677+K01064+K04345+K08045+…
Prolactin signaling pathway	ko04917	9	c149885.graph_c0;c226860.graph_c0;c231344.graph_c3;c236859.graph_c0;c236859.graph_c1;c236859.graph_c2;c237915.graph_c4;c241241.graph_c2;c328592.graph_c0;	K04371+K04441+K02649+K04698+K04698+K04698+K04456+K05081+K04369
Thyroid hormone synthesis	ko04918	12	c145849.graph_c0;c203603.graph_c0;c230214.graph_c1;c232190.graph_c1;c234388.graph_c1;c235939.graph_c0;c235939.graph_c2;c239702.graph_c3;c239955.graph_c2;c243253.graph_c2;c244886.graph_c0;c245120.graph_c0;	K04632+K04634+K01539+K01539+K05870+K04958+K04958+K01539+K04374+K09047+K08054+K04959
Thyroid hormone signaling pathway	ko04919	20	c140401.graph_c0;c149885.graph_c0;c208581.graph_c0;c208581.graph_c1;c226260.graph_c0;c230214.graph_c1;c231344.graph_c3;c232190.graph_c1;c237079.graph_c1;c237141.graph_c0;c237915.graph_c4;c239330.graph_c0;c239702.graph_c3;c242298.graph_c4;c243104.graph_c0;c243368.graph_c1;c244461.graph_c0;c244783.graph_c1;c328592.graph_c0;c353427.graph_c0;	K15143+K04371+K05692+K05692+K08524+K01539+K02649+K01539+K04498+K07299+K04456+K05692+K01539+K04650+K11255+K15164+K04498+K11256+K04369+K05692
Adipocytokine signaling pathway	ko04920	93	c201031.graph_c1;c201031.graph_c2;c203425.graph_c0;c205520.graph_c0;c206723.graph_c0;c209335.graph_c0;c209519.graph_c0;c209759.graph_c0;c215166.graph_c0;c215673.graph_c0;c216020.graph_c0;c219918.graph_c0;c221580.graph_c1;c222398.graph_c0;c222543.graph_c0;c222610.graph_c0;c222734.graph_c0;c225644.graph_c1;c226260.graph_c0;c226260.graph_c1;c227111.graph_c3;c227770.graph_c0;c228732.graph_c0;c229213.…	K05228+K05228+K05231+K07198+K07293+K05424+K07296+K05232+K03173+K04440+K04440+K08525+K01084+K07191+K03171+K15013+K03173+K04440+K08524+K08524+K07200+K04734+K07297+K04692+K05062+K08765+K08765+K07202+K07199+K15013+K07297+K01897+K07198+K05141+K07359+K01596+K01897+K04456+K04456+K04735+K03173+K04696+K04467+K01897+K01897+K05872+K15013+K15013+K07299+K03171+K07298+K07210+K04456+K03158+K08765+K03173+K01897+…
Oxytocin signaling pathway	ko04921	32	c145849.graph_c0;c145968.graph_c2;c149885.graph_c0;c170684.graph_c0;c175652.graph_c0;c203603.graph_c0;c205520.graph_c0;c208581.graph_c0;c208581.graph_c1;c224579.graph_c1;c226187.graph_c1;c229399.graph_c1;c230630.graph_c2;c231344.graph_c3;c235360.graph_c0;c235939.graph_c0;c235939.graph_c2;c237137.graph_c2;c238625.graph_c0;c239330.graph_c0;c239967.graph_c0;c240228.graph_c1;c240860.graph_c4;c242049.…	K04632+K03234+K04371+K04857+K04961+K04634+K07198+K05692+K05692+K02183+K04515+K04348+K04961+K02649+K11987+K04958+K04958+K16342+K04977+K05692+K07199+K04850+K04850+K04963+K04963+K04959+K06269+K04369+K02183+K05692+K04857+K03234
Type II diabetes mellitus	ko04930	10	c149885.graph_c0;c210051.graph_c0;c212947.graph_c0;c229695.graph_c2;c231344.graph_c3;c238433.graph_c2;c240228.graph_c1;c240860.graph_c4;c241370.graph_c1;c244137.graph_c0;	K04371+K00844+K00873+K04344+K02649+K00844+K04850+K04850+K00844+K07209
Non-alcoholic fatty liver disease (NAFLD)	ko04932	47	c115677.graph_c0;c139313.graph_c0;c146619.graph_c0;c161879.graph_c0;c168090.graph_c0;c177958.graph_c0;c195056.graph_c0;c203382.graph_c0;c205520.graph_c0;c211146.graph_c0;c211146.graph_c1;c224266.graph_c1;c226260.graph_c0;c231344.graph_c3;c231480.graph_c0;c231630.graph_c0;c233759.graph_c0;c235128.graph_c0;c237915.graph_c4;c238691.graph_c0;c238691.graph_c1;c238785.graph_c0;c239955.graph_c2;c239967.…	K03960+K02272+K02270+K02271+K02273+K00234+K04398+K02261+K07198+K02262+K02262+K03937+K08524+K02649+K04398+K02256+K05055+K08738+K04456+K08536+K08536+K16341+K04374+K07199+K04398+K07209+K02266+K00418+K02268+K00416+K08738+K00417+K02264+K03962+K00235+K03947+K03967+K03946+K02262+K03961+K02256+K00419+K00420+K03940+K03948+K02263+K11353
Type I diabetes mellitus	ko04940	4	c203140.graph_c0;c219507.graph_c0;c220809.graph_c0;c258294.graph_c0;	K01353+K01353+K06470+K06751
Aldosterone-regulated sodium reabsorption	ko04960	5	c149885.graph_c0;c230214.graph_c1;c231344.graph_c3;c232190.graph_c1;c239702.graph_c3;	K04371+K01539+K02649+K01539+K01539
Endocrine and other factor-regulated calcium reabsorption	ko04961	11	c145849.graph_c0;c203421.graph_c0;c203603.graph_c0;c212845.graph_c1;c214080.graph_c0;c230214.graph_c1;c231970.graph_c1;c232190.graph_c1;c238136.graph_c2;c238385.graph_c1;c239702.graph_c3;	K04632+K11824+K04634+K11824+K04644+K01539+K01528+K01539+K01528+K11826+K01539
Vasopressin-regulated water reabsorption	ko04962	7	c145849.graph_c0;c209394.graph_c0;c219351.graph_c0;c227352.graph_c4;c234388.graph_c1;c239666.graph_c0;c243253.graph_c2;	K04632+K13504+K07889+K10418+K05870+K07905+K09047
Proximal tubule bicarbonate reclamation	ko04964	5	c205616.graph_c0;c227666.graph_c1;c230214.graph_c1;c232190.graph_c1;c239702.graph_c3;	K09864+K13577+K01539+K01539+K01539
Collecting duct acid secretion	ko04966	5	c106611.graph_c0;c185407.graph_c0;c219116.graph_c0;c220105.graph_c0;c239776.graph_c0;	K01542+K02146+K02152+K02152+K02147
Salivary secretion	ko04970	19	c110953.graph_c0;c145849.graph_c0;c187829.graph_c0;c203603.graph_c0;c209394.graph_c0;c211906.graph_c0;c214591.graph_c0;c224579.graph_c1;c230214.graph_c1;c232190.graph_c1;c235939.graph_c0;c235939.graph_c2;c236359.graph_c0;c239702.graph_c3;c241356.graph_c1;c242049.graph_c0;c242560.graph_c0;c245120.graph_c0;c329009.graph_c0;	K13899+K04632+K05850+K04634+K13504+K05850+K04131+K02183+K01539+K01539+K04958+K04958+K07376+K01539+K07376+K04963+K04963+K04959+K02183
Gastric acid secretion	ko04971	13	c106611.graph_c0;c145849.graph_c0;c203603.graph_c0;c214591.graph_c0;c224579.graph_c1;c226187.graph_c1;c230214.graph_c1;c232190.graph_c1;c235939.graph_c0;c235939.graph_c2;c239702.graph_c3;c245120.graph_c0;c329009.graph_c0;	K01542+K04632+K04634+K04131+K02183+K04515+K01539+K01539+K04958+K04958+K01539+K04959+K02183
Pancreatic secretion	ko04972	20	c138378.graph_c0;c139935.graph_c0;c140323.graph_c0;c140323.graph_c1;c145849.graph_c0;c150463.graph_c0;c187829.graph_c0;c203603.graph_c0;c209742.graph_c0;c211906.graph_c0;c214591.graph_c0;c220475.graph_c3;c221591.graph_c0;c224490.graph_c1;c230214.graph_c1;c232190.graph_c1;c235939.graph_c0;c235939.graph_c2;c239702.graph_c3;c245120.graph_c0;	K05853+K05853+K05853+K05853+K04632+K05853+K05850+K04634+K01047+K05850+K04131+K05853+K14078+K14077+K01539+K01539+K04958+K04958+K01539+K04959
Carbohydrate digestion and absorption	ko04973	8	c210051.graph_c0;c230214.graph_c1;c231344.graph_c3;c232190.graph_c1;c237915.graph_c4;c238433.graph_c2;c239702.graph_c3;c241370.graph_c1;	K00844+K01539+K02649+K01539+K04456+K00844+K01539+K00844
Protein digestion and absorption	ko04974	10	c220899.graph_c0;c222002.graph_c3;c225363.graph_c1;c225363.graph_c2;c230214.graph_c1;c232190.graph_c1;c239702.graph_c3;c239739.graph_c0;c242313.graph_c2;c273961.graph_c0;	K06236+K06236+K05849+K05849+K01539+K01539+K01539+K06236+K05849+K06236
Fat digestion and absorption	ko04975	1	c209742.graph_c0;	K01047
Bile secretion	ko04976	9	c145849.graph_c0;c205616.graph_c0;c226260.graph_c0;c230214.graph_c1;c232190.graph_c1;c237141.graph_c0;c239702.graph_c3;c243256.graph_c1;c244227.graph_c2;	K04632+K09864+K08524+K01539+K01539+K07299+K01539+K00021+K12473
Vitamin digestion and absorption	ko04977	2	c228929.graph_c0;c239032.graph_c0;	K14616+K14610
Mineral absorption	ko04978	7	c151530.graph_c0;c191933.graph_c0;c221591.graph_c0;c229298.graph_c0;c230214.graph_c1;c232190.graph_c1;c239702.graph_c3;	K00522+K13625+K14078+K14686+K01539+K01539+K01539
Alzheimer's disease	ko05010	72	c101219.graph_c0;c115677.graph_c0;c138378.graph_c0;c139313.graph_c0;c139935.graph_c0;c140323.graph_c0;c140323.graph_c1;c146619.graph_c0;c148607.graph_c0;c149885.graph_c0;c150366.graph_c0;c150463.graph_c0;c161879.graph_c0;c168090.graph_c0;c170684.graph_c0;c177958.graph_c0;c193584.graph_c0;c195056.graph_c0;c203382.graph_c0;c203603.graph_c0;c211146.graph_c0;c211146.graph_c1;c219462.graph_c0;c220475.…	K02134+K03960+K05853+K02272+K05853+K05853+K05853+K02270+K02133+K04371+K02128+K05853+K02271+K02273+K04857+K00234+K00134+K04398+K02261+K04634+K02262+K02262+K05210+K05853+K02126+K03937+K02183+K04348+K04532+K04380+K04398+K02256+K08738+K06704+K04958+K04958+K04850+K04850+K04398+K04963+K04963+K03853+K04959+K02266+K00418+K02268+K00416+K08738+K00417+K02264+K02131+K03962+K02135+K00235+K03947+K03967+K03946+…
Parkinson's disease	ko05012	53	c101219.graph_c0;c115677.graph_c0;c139313.graph_c0;c146619.graph_c0;c148607.graph_c0;c150366.graph_c0;c152230.graph_c0;c161879.graph_c0;c168090.graph_c0;c177958.graph_c0;c203382.graph_c0;c211146.graph_c0;c211146.graph_c1;c215688.graph_c0;c219519.graph_c0;c223039.graph_c0;c224266.graph_c1;c225941.graph_c0;c227150.graph_c0;c228429.graph_c4;c229945.graph_c1;c231630.graph_c0;c235128.graph_c0;c237315.…	K02134+K03960+K02272+K02270+K02133+K02128+K05863+K02271+K02273+K00234+K02261+K02262+K02262+K03879+K08844+K02126+K03937+K03881+K05036+K05611+K05862+K02256+K08738+K03878+K04552+K04554+K02266+K00418+K02268+K00416+K08738+K00417+K02264+K02131+K03962+K02135+K00235+K05862+K03947+K03967+K03946+K02262+K03961+K02256+K00419+K00420+K03940+K03948+K02263+K02132+K11353+K02132+K02128
Amyotrophic lateral sclerosis (ALS)	ko05014	11	c160215.graph_c0;c219462.graph_c0;c221272.graph_c0;c226860.graph_c0;c229399.graph_c1;c235128.graph_c0;c235226.graph_c1;c235226.graph_c3;c235688.graph_c0;c237937.graph_c1;c245769.graph_c0;	K04572+K05210+K03781+K04441+K04348+K08738+K03781+K03781+K05613+K04575+K08738
Huntington's disease	ko05016	68	c101219.graph_c0;c115677.graph_c0;c139313.graph_c0;c146619.graph_c0;c148607.graph_c0;c150366.graph_c0;c152230.graph_c0;c161879.graph_c0;c168090.graph_c0;c177958.graph_c0;c195056.graph_c0;c203382.graph_c0;c203421.graph_c0;c203603.graph_c0;c211146.graph_c0;c211146.graph_c1;c212845.graph_c1;c214080.graph_c0;c219462.graph_c0;c223039.graph_c0;c224266.graph_c1;c228068.graph_c1;c228212.graph_c0;c229945.…	K02134+K03960+K02272+K02270+K02133+K02128+K05863+K02271+K02273+K00234+K04398+K02261+K11824+K04634+K02262+K02262+K11824+K04644+K05210+K02126+K03937+K08530+K11829+K05862+K04398+K02256+K05870+K08738+K04958+K04958+K03120+K04498+K11826+K10408+K03129+K04398+K05625+K11828+K09047+K04498+K02266+K00418+K02268+K00416+K08738+K00417+K02264+K02131+K03962+K02135+K00235+K05862+K03947+K03967+K03946+K10408+K02262+…
Prion diseases	ko05020	6	c149885.graph_c0;c226080.graph_c0;c237043.graph_c0;c239262.graph_c0;c328592.graph_c0;c94795.graph_c1;	K04371+K03988+K03986+K06491+K04369+K03998
Cocaine addiction	ko05030	7	c145849.graph_c0;c219462.graph_c0;c227150.graph_c0;c234388.graph_c1;c239955.graph_c2;c242947.graph_c1;c243253.graph_c2;	K04632+K05210+K05036+K05870+K04374+K11828+K09047
Amphetamine addiction	ko05031	14	c145849.graph_c0;c219462.graph_c0;c224579.graph_c1;c226187.graph_c1;c227150.graph_c0;c229399.graph_c1;c229530.graph_c1;c234388.graph_c1;c239955.graph_c2;c240228.graph_c1;c240860.graph_c4;c243253.graph_c2;c276373.graph_c0;c329009.graph_c0;	K04632+K05210+K02183+K04515+K05036+K04348+K05200+K05870+K04374+K04850+K04850+K09047+K06269+K02183
Morphine addiction	ko05032	4	c145849.graph_c0;c227837.graph_c0;c229695.graph_c2;c232963.graph_c0;	K04632+K18436+K04344+K18438
Nicotine addiction	ko05033	3	c219462.graph_c0;c229530.graph_c1;c229695.graph_c2;	K05210+K05200+K04344
Alcoholism	ko05034	17	c145849.graph_c0;c149885.graph_c0;c219303.graph_c1;c219462.graph_c0;c224579.graph_c1;c227150.graph_c0;c227473.graph_c0;c230580.graph_c0;c232562.graph_c0;c234388.graph_c1;c236096.graph_c2;c239955.graph_c2;c243253.graph_c2;c245026.graph_c1;c276373.graph_c0;c329009.graph_c0;c83263.graph_c0;	K04632+K04371+K11251+K05210+K02183+K05036+K11251+K11252+K11406+K05870+K11251+K04374+K09047+K04365+K06269+K02183+K11253
Bacterial invasion of epithelial cells	ko05100	27	c205689.graph_c0;c208581.graph_c0;c208581.graph_c1;c208974.graph_c0;c214080.graph_c0;c218300.graph_c2;c219688.graph_c0;c220275.graph_c0;c221714.graph_c3;c224546.graph_c0;c229375.graph_c1;c231344.graph_c3;c231970.graph_c1;c235250.graph_c0;c236064.graph_c0;c236064.graph_c1;c236529.graph_c0;c238136.graph_c2;c238647.graph_c1;c239330.graph_c0;c240027.graph_c0;c240269.graph_c0;c242871.graph_c1;c244555.…	K05691+K05692+K05692+K05725+K04644+K05691+K05747+K16938+K05691+K05689+K06106+K02649+K01528+K05753+K05760+K05760+K04438+K01528+K04707+K05692+K05747+K05719+K05691+K05717+K16939+K05099+K05692
Epithelial cell signaling in Helicobacter pylori infection	ko05120	1	c316078.graph_c0;	K05099
Pathogenic Escherichia coli infection	ko05130	1	c229375.graph_c1;	K06106
Shigellosis	ko05131	1	c229375.graph_c1;	K06106
Salmonella infection	ko05132	131	c108058.graph_c0;c114197.graph_c0;c149885.graph_c0;c161161.graph_c0;c165525.graph_c0;c166659.graph_c0;c169527.graph_c0;c182108.graph_c1;c182929.graph_c0;c184610.graph_c0;c184619.graph_c0;c186473.graph_c0;c192735.graph_c0;c195028.graph_c0;c199589.graph_c0;c201186.graph_c0;c201948.graph_c0;c201948.graph_c1;c203375.graph_c1;c204537.graph_c1;c206063.graph_c0;c206063.graph_c1;c208581.graph_c0;c208581.…	K04441+K04437+K04371+K04437+K12964+K05759+K07897+K12799+K04371+K04437+K12799+K04437+K04437+K04437+K10030+K04437+K04441+K04441+K12799+K05759+K10407+K10407+K05692+K05692+K04371+K04371+K10407+K06071+K10407+K10407+K10407+K05747+K01370+K10168+K04440+K04440+K04437+K05747+K05755+K04519+K04437+K05747+K12799+K10413+K10416+K07897+K10407+K05748+K04440+K12799+K04441+K04441+K07863+K04448+K10168+K05757+K04729+…
Pertussis	ko05133	11	c149885.graph_c0;c203375.graph_c1;c224579.graph_c1;c226080.graph_c0;c226860.graph_c0;c236468.graph_c1;c236722.graph_c1;c237043.graph_c0;c240269.graph_c0;c243928.graph_c0;c329009.graph_c0;	K04371+K12799+K02183+K03988+K04441+K04730+K12799+K03986+K05719+K05765+K02183
Legionellosis	ko05134	15	c195056.graph_c0;c203375.graph_c1;c204729.graph_c0;c231480.graph_c0;c233181.graph_c1;c235128.graph_c0;c236722.graph_c1;c241556.graph_c2;c245639.graph_c0;c245769.graph_c0;c245951.graph_c0;c246007.graph_c0;c246622.graph_c0;c85914.graph_c0;c97041.graph_c0;	K04398+K12799+K03231+K04398+K07937+K08738+K12799+K04398+K03231+K08738+K03283+K03283+K03233+K03283+K03231
Leishmaniasis	ko05140	7	c149885.graph_c0;c212843.graph_c0;c226860.graph_c0;c235360.graph_c0;c236468.graph_c1;c240269.graph_c0;c240724.graph_c4;	K04371+K06856+K04441+K11987+K04730+K05719+K11217
Chagas disease (American trypanosomiasis)	ko05142	18	c145849.graph_c0;c149885.graph_c0;c195056.graph_c0;c203603.graph_c0;c221503.graph_c1;c221503.graph_c2;c226080.graph_c0;c226860.graph_c0;c231344.graph_c3;c231480.graph_c0;c235397.graph_c1;c235865.graph_c3;c236468.graph_c1;c237043.graph_c0;c237915.graph_c4;c238810.graph_c0;c241556.graph_c2;c244137.graph_c0;	K04632+K04371+K04398+K04634+K04354+K04354+K03988+K04441+K02649+K04398+K04674+K05408+K04730+K03986+K04456+K04382+K04398+K07209
African trypanosomiasis	ko05143	5	c147807.graph_c0;c203603.graph_c0;c212843.graph_c0;c219212.graph_c0;c87586.graph_c0;	K13822+K04634+K06856+K06527+K13823
Malaria	ko05144	7	c10832.graph_c0;c147807.graph_c0;c200424.graph_c0;c219212.graph_c0;c231413.graph_c0;c316078.graph_c0;c87586.graph_c0;	K06508+K13822+K03161+K06527+K03160+K05099+K13823
Toxoplasmosis	ko05145	20	c149885.graph_c0;c195056.graph_c0;c200424.graph_c0;c208805.graph_c0;c226860.graph_c0;c231344.graph_c3;c231413.graph_c0;c231480.graph_c0;c235128.graph_c0;c236468.graph_c1;c237915.graph_c4;c240269.graph_c0;c240724.graph_c4;c241556.graph_c2;c244137.graph_c0;c244227.graph_c2;c245769.graph_c0;c245951.graph_c0;c246007.graph_c0;c85914.graph_c0;	K04371+K04398+K03161+K05135+K04441+K02649+K03160+K04398+K08738+K04730+K04456+K05719+K11217+K04398+K07209+K12473+K08738+K03283+K03283+K03283
Amoebiasis	ko05146	22	c125996.graph_c0;c145849.graph_c0;c151183.graph_c0;c159178.graph_c0;c196162.graph_c0;c203603.graph_c0;c204524.graph_c1;c208974.graph_c0;c212843.graph_c0;c215963.graph_c0;c219351.graph_c0;c220899.graph_c0;c222002.graph_c3;c224634.graph_c1;c231344.graph_c3;c239739.graph_c0;c244555.graph_c0;c245911.graph_c0;c250406.graph_c0;c273961.graph_c0;c87719.graph_c0;c94795.graph_c1;	K13963+K04632+K05699+K05699+K05699+K04634+K05699+K05725+K06856+K05699+K07889+K06236+K06236+K05699+K02649+K06236+K05717+K04455+K05699+K06236+K05699+K03998
Staphylococcus aureus infection	ko05150	9	c181388.graph_c0;c212843.graph_c0;c213654.graph_c0;c219284.graph_c0;c226080.graph_c0;c230293.graph_c0;c231158.graph_c0;c237043.graph_c0;c277957.graph_c0;	K03905+K06856+K04279+K01315+K03988+K01335+K01335+K03986+K01335
Tuberculosis	ko05152	26	c149885.graph_c0;c185407.graph_c0;c195056.graph_c0;c208805.graph_c0;c212843.graph_c0;c218945.graph_c0;c219351.graph_c0;c221708.graph_c3;c224579.graph_c1;c226187.graph_c1;c226860.graph_c0;c229399.graph_c1;c229710.graph_c1;c230419.graph_c0;c231480.graph_c0;c234388.graph_c1;c235128.graph_c0;c236468.graph_c1;c237079.graph_c1;c237915.graph_c4;c239989.graph_c2;c240724.graph_c4;c241556.graph_c2;c244461.…	K04371+K02146+K04398+K05135+K06856+K06560+K07889+K08066+K02183+K04515+K04441+K04348+K08062+K06563+K04398+K05870+K08738+K04730+K04498+K04456+K06563+K11217+K04398+K04498+K08738+K02183
Hepatitis C	ko05160	16	c10832.graph_c0;c149885.graph_c0;c162027.graph_c1;c221503.graph_c1;c221503.graph_c2;c226260.graph_c0;c226860.graph_c0;c231344.graph_c3;c237915.graph_c4;c238691.graph_c0;c238691.graph_c1;c238810.graph_c0;c240724.graph_c4;c244137.graph_c0;c244227.graph_c2;c245026.graph_c1;	K06508+K04371+K06087+K04354+K04354+K08524+K04441+K02649+K04456+K08536+K08536+K04382+K11217+K07209+K12473+K04365
Hepatitis B	ko05161	18	c149885.graph_c0;c195056.graph_c0;c231344.graph_c3;c231480.graph_c0;c234388.graph_c1;c235128.graph_c0;c235397.graph_c1;c237079.graph_c1;c237915.graph_c4;c239955.graph_c2;c240367.graph_c0;c240724.graph_c4;c241556.graph_c2;c243253.graph_c2;c244137.graph_c0;c244461.graph_c0;c245769.graph_c0;c328592.graph_c0;	K04371+K04398+K02649+K04398+K05870+K08738+K04674+K04498+K04456+K04374+K10610+K11217+K04398+K09047+K07209+K04498+K08738+K04369
Measles	ko05162	17	c147627.graph_c0;c212843.graph_c0;c220809.graph_c0;c226185.graph_c0;c230348.graph_c2;c230419.graph_c0;c231344.graph_c3;c232594.graph_c0;c236468.graph_c1;c237915.graph_c4;c239989.graph_c2;c240724.graph_c4;c243349.graph_c2;c245951.graph_c0;c246007.graph_c0;c85914.graph_c0;c91753.graph_c0;	K05763+K06856+K06470+K03097+K14753+K06563+K02649+K04007+K04730+K04456+K06563+K11217+K10152+K03283+K03283+K03283+K14753
Influenza A	ko05164	40	c129720.graph_c0;c149885.graph_c0;c203375.graph_c1;c208581.graph_c0;c208581.graph_c1;c219284.graph_c0;c225388.graph_c0;c226645.graph_c0;c226860.graph_c0;c229945.graph_c1;c231344.graph_c3;c232822.graph_c0;c233396.graph_c0;c233420.graph_c0;c233918.graph_c0;c235128.graph_c0;c236345.graph_c1;c236722.graph_c1;c237079.graph_c1;c237364.graph_c0;c237837.graph_c1;c237915.graph_c4;c238173.graph_c0;c238263.…	K04498+K04371+K12799+K05692+K05692+K01315+K10652+K04430+K04441+K05862+K02649+K12968+K15043+K05132+K04456+K08738+K15044+K12799+K04498+K02649+K03083+K04456+K16195+K03158+K04390+K12812+K05692+K04366+K11217+K14404+K07209+K04498+K12812+K08738+K03283+K03283+K05862+K04369+K05692+K03283
HTLV-I infection	ko05166	34	c152230.graph_c0;c176378.graph_c0;c185985.graph_c0;c202585.graph_c0;c219212.graph_c0;c224004.graph_c1;c226586.graph_c0;c229399.graph_c1;c229945.graph_c1;c230263.graph_c2;c231344.graph_c3;c231413.graph_c0;c232161.graph_c0;c233985.graph_c0;c234388.graph_c1;c235397.graph_c1;c236135.graph_c0;c236601.graph_c1;c237079.graph_c1;c237141.graph_c0;c237915.graph_c4;c238864.graph_c0;c239772.graph_c0;c239955.…	K05863+K00312+K08874+K03159+K06527+K05856+K02678+K04348+K05862+K09053+K02649+K03160+K03353+K17386+K05870+K04674+K03120+K06271+K04498+K07299+K04456+K03348+K03355+K04374+K11217+K03159+K04376+K10152+K07209+K04498+K08054+K05862+K06751+K16333
Herpes simplex infection	ko05168	189	c118616.graph_c0;c118616.graph_c1;c122259.graph_c1;c129720.graph_c0;c148932.graph_c0;c151583.graph_c0;c175878.graph_c0;c181341.graph_c0;c189496.graph_c0;c195056.graph_c0;c195580.graph_c0;c202481.graph_c0;c203575.graph_c0;c204172.graph_c0;c206723.graph_c0;c206837.graph_c0;c207824.graph_c0;c212059.graph_c0;c214948.graph_c0;c215166.graph_c0;c215673.graph_c0;c216020.graph_c0;c216224.graph_c0;c218384.…	K06751+K06751+K06751+K04498+K04404+K04498+K02187+K05433+K04498+K04398+K06752+K05152+K03129+K02187+K07293+K04390+K05654+K05152+K06269+K03173+K04440+K04440+K03121+K06752+K04519+K06081+K02373+K02207+K12896+K03127+K05653+K03173+K14650+K12893+K14284+K03094+K03990+K06751+K14840+K05654+K04440+K03131+K12890+K03097+K12890+K16195+K04734+K05401+K03237+K04448+K07211+K12893+K12881+K03172+K04729+K06751+K04403+…
Epstein-Barr virus infection	ko05169	27	c208805.graph_c0;c212843.graph_c0;c215786.graph_c0;c220593.graph_c0;c222412.graph_c0;c222489.graph_c1;c226133.graph_c0;c226185.graph_c0;c226860.graph_c0;c231344.graph_c3;c231413.graph_c0;c232562.graph_c0;c233119.graph_c0;c233909.graph_c0;c236135.graph_c0;c236468.graph_c1;c237079.graph_c1;c237643.graph_c0;c237915.graph_c4;c240724.graph_c4;c244137.graph_c0;c244461.graph_c0;c245911.graph_c0;c245951.…	K05135+K06856+K03031+K03024+K03136+K03061+K03036+K03097+K04441+K02649+K03160+K11406+K03023+K06492+K03120+K04730+K04498+K16198+K04456+K11217+K07209+K04498+K04455+K03283+K03283+K06751+K03283
Pathways in cancer	ko05200	62	c127647.graph_c0;c145849.graph_c0;c149885.graph_c0;c176378.graph_c0;c195056.graph_c0;c198963.graph_c0;c203603.graph_c0;c205689.graph_c0;c208974.graph_c0;c210497.graph_c0;c213006.graph_c1;c216922.graph_c0;c218300.graph_c2;c221714.graph_c3;c221909.graph_c0;c222356.graph_c1;c222882.graph_c0;c223942.graph_c0;c224546.graph_c0;c226260.graph_c0;c226343.graph_c1;c228068.graph_c1;c231344.graph_c3;c231480.…	K04491+K04632+K04371+K00312+K04398+K09290+K04634+K05691+K05725+K04358+K05087+K03868+K05691+K05691+K06230+K05093+K04079+K02219+K05689+K08524+K18497+K08530+K02649+K04398+K16063+K08773+K17386+K09290+K06231+K08738+K11987+K04674+K04438+K04498+K07299+K08803+K04456+K04707+K04496+K04275+K04411+K05719+K02219+K09592+K04492+K11217+K07834+K04398+K06225+K05691+K07209+K06619+K04498+K05717+K08528+K04365+K08738+…
Transcriptional misregulation in cancer	ko05202	34	c173543.graph_c0;c177843.graph_c0;c203140.graph_c0;c208048.graph_c0;c208974.graph_c0;c212843.graph_c0;c213006.graph_c1;c219507.graph_c0;c226260.graph_c0;c228068.graph_c1;c228798.graph_c0;c230152.graph_c0;c230263.graph_c2;c231413.graph_c0;c235194.graph_c2;c235364.graph_c3;c237510.graph_c0;c237653.graph_c1;c237762.graph_c0;c237868.graph_c0;c237921.graph_c2;c238930.graph_c2;c239644.graph_c0;c239683.…	K09283+K15605+K01353+K10500+K05725+K06856+K05087+K01353+K08524+K08530+K10138+K15610+K09053+K03160+K09355+K15623+K12823+K09186+K09105+K11424+K09355+K04676+K13105+K15379+K10500+K15610+K03211+K03211+K03211+K04376+K14242+K04650+K05099+K11253
Viral carcinogenesis	ko05203	34	c149885.graph_c0;c151183.graph_c0;c159178.graph_c0;c185407.graph_c0;c193426.graph_c0;c195056.graph_c0;c196162.graph_c0;c202585.graph_c0;c204524.graph_c1;c212947.graph_c0;c215963.graph_c0;c222412.graph_c0;c224634.graph_c1;c230580.graph_c0;c231344.graph_c3;c231480.graph_c0;c232562.graph_c0;c234388.graph_c1;c236064.graph_c0;c236064.graph_c1;c236135.graph_c0;c237079.graph_c1;c237643.graph_c0;c239955.…	K04371+K05699+K05699+K02146+K05768+K04398+K05699+K03159+K05699+K00873+K05699+K03136+K05699+K11252+K02649+K04398+K11406+K05870+K05760+K05760+K03120+K04498+K16198+K04374+K10610+K11217+K03159+K04398+K09047+K10152+K04498+K05699+K06751+K05699
Chemical carcinogenesis	ko05204	4	c229743.graph_c0;c235360.graph_c0;c244849.graph_c3;c267743.graph_c0;	K00129+K11987+K00799+K17692
Proteoglycans in cancer	ko05205	34	c147627.graph_c0;c149885.graph_c0;c176378.graph_c0;c206723.graph_c0;c208581.graph_c0;c208581.graph_c1;c208974.graph_c0;c213006.graph_c1;c226187.graph_c1;c226343.graph_c1;c226860.graph_c0;c229375.graph_c1;c231344.graph_c3;c235939.graph_c0;c235939.graph_c2;c236064.graph_c0;c236064.graph_c1;c237510.graph_c0;c237915.graph_c4;c238647.graph_c1;c239330.graph_c0;c240269.graph_c0;c242634.graph_c2;c242787.…	K05763+K04371+K00312+K07293+K05692+K05692+K05725+K05087+K04515+K18497+K04441+K06106+K02649+K04958+K04958+K05760+K05760+K12823+K04456+K04707+K05692+K05719+K06225+K10380+K05717+K04365+K04959+K12461+K06269+K05099+K04369+K05692+K02991+K03258
MicroRNAs in cancer	ko05206	22	c173543.graph_c0;c176378.graph_c0;c192800.graph_c0;c212285.graph_c0;c219788.graph_c0;c222497.graph_c1;c233985.graph_c0;c235360.graph_c0;c236529.graph_c0;c237079.graph_c1;c237216.graph_c0;c238785.graph_c0;c239683.graph_c3;c243600.graph_c0;c244137.graph_c0;c244377.graph_c4;c244408.graph_c1;c244461.graph_c0;c244523.graph_c2;c316078.graph_c0;c328592.graph_c0;c87652.graph_c0;	K09283+K00312+K05866+K04671+K10145+K06252+K17386+K11987+K04438+K04498+K04381+K16341+K15379+K07996+K07209+K10373+K06619+K04498+K09299+K05099+K04369+K10373
Colorectal cancer	ko05210	9	c127647.graph_c0;c149885.graph_c0;c231344.graph_c3;c235128.graph_c0;c235397.graph_c1;c237915.graph_c4;c240662.graph_c0;c245026.graph_c1;c245769.graph_c0;	K04491+K04371+K02649+K08738+K04674+K04456+K04492+K04365+K08738
Renal cell carcinoma	ko05211	15	c149885.graph_c0;c206723.graph_c0;c216922.graph_c0;c231344.graph_c3;c233985.graph_c0;c234106.graph_c0;c236529.graph_c0;c237079.graph_c1;c237141.graph_c0;c237915.graph_c4;c240607.graph_c0;c244461.graph_c0;c245026.graph_c1;c316078.graph_c0;c328592.graph_c0;	K04371+K07293+K03868+K02649+K17386+K05733+K04438+K04498+K07299+K04456+K09592+K04498+K04365+K05099+K04369
Pancreatic cancer	ko05212	9	c149885.graph_c0;c231344.graph_c3;c233113.graph_c1;c235397.graph_c1;c237915.graph_c4;c240724.graph_c4;c241482.graph_c0;c244137.graph_c0;c245026.graph_c1;	K04371+K02649+K08773+K04674+K04456+K11217+K07834+K07209+K04365
Endometrial cancer	ko05213	12	c127647.graph_c0;c149885.graph_c0;c205689.graph_c0;c218300.graph_c2;c221714.graph_c3;c224546.graph_c0;c231344.graph_c3;c237915.graph_c4;c240662.graph_c0;c242871.graph_c1;c245026.graph_c1;c328592.graph_c0;	K04491+K04371+K05691+K05691+K05691+K05689+K02649+K04456+K04492+K05691+K04365+K04369
Glioma	ko05214	10	c149885.graph_c0;c213006.graph_c1;c224579.graph_c1;c226187.graph_c1;c231344.graph_c3;c233985.graph_c0;c237915.graph_c4;c245026.graph_c1;c328592.graph_c0;c329009.graph_c0;	K04371+K05087+K02183+K04515+K02649+K17386+K04456+K04365+K04369+K02183
Prostate cancer	ko05215	21	c127647.graph_c0;c149885.graph_c0;c213006.graph_c1;c222356.graph_c1;c222882.graph_c0;c231344.graph_c3;c233985.graph_c0;c234388.graph_c1;c237079.graph_c1;c237915.graph_c4;c239955.graph_c2;c240662.graph_c0;c243253.graph_c2;c244137.graph_c0;c244173.graph_c1;c244461.graph_c0;c244849.graph_c3;c245026.graph_c1;c284887.graph_c0;c328592.graph_c0;c99299.graph_c0;	K04491+K04371+K05087+K05093+K04079+K02649+K17386+K05870+K04498+K04456+K04374+K04492+K09047+K07209+K05450+K04498+K00799+K04365+K04079+K04369+K04079
Thyroid cancer	ko05216	11	c127647.graph_c0;c149885.graph_c0;c198963.graph_c0;c224546.graph_c0;c226260.graph_c0;c228068.graph_c1;c234074.graph_c1;c240662.graph_c0;c245026.graph_c1;c290733.graph_c0;c328592.graph_c0;	K04491+K04371+K09290+K05689+K08524+K08530+K09290+K04492+K04365+K09289+K04369
Basal cell carcinoma	ko05217	6	c127647.graph_c0;c176378.graph_c0;c221909.graph_c0;c235031.graph_c1;c240662.graph_c0;c242634.graph_c2;	K04491+K00312+K06230+K06231+K04492+K06225
Melanoma	ko05218	12	c149885.graph_c0;c210497.graph_c0;c213006.graph_c1;c224546.graph_c0;c226343.graph_c1;c231344.graph_c3;c233985.graph_c0;c237915.graph_c4;c244173.graph_c1;c245026.graph_c1;c316078.graph_c0;c328592.graph_c0;	K04371+K04358+K05087+K05689+K18497+K02649+K17386+K04456+K05450+K04365+K05099+K04369
Bladder cancer	ko05219	5	c149885.graph_c0;c224546.graph_c0;c237237.graph_c1;c245026.graph_c1;c328592.graph_c0;	K04371+K05689+K08803+K04365+K04369
Chronic myeloid leukemia	ko05220	12	c149885.graph_c0;c206723.graph_c0;c231344.graph_c3;c235397.graph_c1;c236529.graph_c0;c237915.graph_c4;c238647.graph_c1;c239236.graph_c3;c244137.graph_c0;c244408.graph_c1;c245026.graph_c1;c328592.graph_c0;	K04371+K07293+K02649+K04674+K04438+K04456+K04707+K04496+K07209+K06619+K04365+K04369
Acute myeloid leukemia	ko05221	8	c127647.graph_c0;c149885.graph_c0;c231344.graph_c3;c237915.graph_c4;c240662.graph_c0;c244137.graph_c0;c245026.graph_c1;c328592.graph_c0;	K04491+K04371+K02649+K04456+K04492+K07209+K04365+K04369
Small cell lung cancer	ko05222	14	c208974.graph_c0;c223942.graph_c0;c226260.graph_c0;c231344.graph_c3;c231838.graph_c0;c235128.graph_c0;c235360.graph_c0;c237915.graph_c4;c240269.graph_c0;c240565.graph_c0;c244137.graph_c0;c244555.graph_c0;c244813.graph_c2;c245769.graph_c0;	K05725+K02219+K08524+K02649+K16063+K08738+K11987+K04456+K05719+K02219+K07209+K05717+K08528+K08738
Non-small cell lung cancer	ko05223	8	c149885.graph_c0;c226260.graph_c0;c231344.graph_c3;c237915.graph_c4;c239634.graph_c0;c244813.graph_c2;c245026.graph_c1;c328592.graph_c0;	K04371+K08524+K02649+K04456+K04411+K08528+K04365+K04369
Central carbon metabolism in cancer	ko05230	16	c112170.graph_c0;c135016.graph_c0;c149885.graph_c0;c191155.graph_c0;c209789.graph_c0;c210051.graph_c0;c212947.graph_c0;c222356.graph_c1;c231344.graph_c3;c237141.graph_c0;c237915.graph_c4;c238433.graph_c2;c241370.graph_c1;c245415.graph_c0;c316078.graph_c0;c328592.graph_c0;	K00850+K00850+K04371+K01834+K00850+K00844+K00873+K05093+K02649+K07299+K04456+K00844+K00844+K01834+K05099+K04369
Choline metabolism in cancer	ko05231	13	c149885.graph_c0;c213637.graph_c0;c219688.graph_c0;c231344.graph_c3;c233985.graph_c0;c234499.graph_c1;c235250.graph_c0;c237137.graph_c2;c237308.graph_c1;c237915.graph_c4;c240027.graph_c0;c244173.graph_c1;c328592.graph_c0;	K04371+K06083+K05747+K02649+K17386+K00968+K05753+K16342+K14156+K04456+K05747+K05450+K04369
Asthma	ko05310	3	c200424.graph_c0;c212843.graph_c0;c231413.graph_c0;	K03161+K06856+K03160
Autoimmune thyroid disease	ko05320	8	c200424.graph_c0;c203140.graph_c0;c212843.graph_c0;c219507.graph_c0;c220711.graph_c0;c220809.graph_c0;c231413.graph_c0;c258294.graph_c0;	K03161+K01353+K06856+K01353+K06538+K06470+K03160+K06751
Systemic lupus erythematosus	ko05322	21	c151183.graph_c0;c159178.graph_c0;c196162.graph_c0;c200424.graph_c0;c204524.graph_c1;c212843.graph_c0;c215963.graph_c0;c219303.graph_c1;c219462.graph_c0;c220809.graph_c0;c224634.graph_c1;c226080.graph_c0;c227473.graph_c0;c230580.graph_c0;c231413.graph_c0;c236096.graph_c2;c237043.graph_c0;c250406.graph_c0;c83263.graph_c0;c87719.graph_c0;c94795.graph_c1;	K05699+K05699+K05699+K03161+K05699+K06856+K05699+K11251+K05210+K06470+K05699+K03988+K11251+K11252+K03160+K11251+K03986+K05699+K11253+K05699+K03998
Rheumatoid arthritis	ko05323	9	c185407.graph_c0;c212843.graph_c0;c219116.graph_c0;c220105.graph_c0;c220711.graph_c0;c220809.graph_c0;c235865.graph_c3;c239074.graph_c1;c239776.graph_c0;	K02146+K06856+K02152+K02152+K06538+K06470+K05408+K05121+K02147
Allograft rejection	ko05330	7	c200424.graph_c0;c203140.graph_c0;c212843.graph_c0;c219507.graph_c0;c220809.graph_c0;c231413.graph_c0;c258294.graph_c0;	K03161+K01353+K06856+K01353+K06470+K03160+K06751
Graft-versus-host disease	ko05332	4	c203140.graph_c0;c219507.graph_c0;c220809.graph_c0;c258294.graph_c0;	K01353+K01353+K06470+K06751
Primary immunodeficiency	ko05340	9	c200424.graph_c0;c212843.graph_c0;c222646.graph_c0;c224004.graph_c1;c225027.graph_c1;c229710.graph_c1;c231413.graph_c0;c233292.graph_c0;c238825.graph_c0;	K03161+K06856+K06506+K05856+K07371+K08062+K03160+K10887+K05072
Hypertrophic cardiomyopathy (HCM)	ko05410	25	c150926.graph_c2;c170684.graph_c0;c177029.graph_c0;c198115.graph_c0;c198115.graph_c1;c198963.graph_c0;c200267.graph_c0;c205520.graph_c0;c208581.graph_c0;c208581.graph_c1;c214408.graph_c0;c234074.graph_c1;c239330.graph_c0;c239967.graph_c0;c240228.graph_c1;c240269.graph_c0;c240860.graph_c4;c241662.graph_c1;c244310.graph_c1;c244377.graph_c4;c245345.graph_c0;c353427.graph_c0;c84183.graph_c0;c87652.gr…	K12749+K04857+K12314+K07610+K07610+K09290+K12567+K07198+K05692+K05692+K12567+K09290+K05692+K07199+K04850+K05719+K04850+K06480+K10374+K10373+K10351+K05692+K04857+K10373+K05865
Arrhythmogenic right ventricular cardiomyopathy (ARVC)	ko05412	27	c127647.graph_c0;c151183.graph_c0;c159178.graph_c0;c170684.graph_c0;c196162.graph_c0;c198115.graph_c0;c198115.graph_c1;c204524.graph_c1;c205689.graph_c0;c208581.graph_c0;c208581.graph_c1;c215963.graph_c0;c218300.graph_c2;c221714.graph_c3;c224634.graph_c1;c239330.graph_c0;c240228.graph_c1;c240269.graph_c0;c240662.graph_c0;c240860.graph_c4;c241662.graph_c1;c242871.graph_c1;c244202.graph_c0;c250406.…	K04491+K05699+K05699+K04857+K05699+K07610+K07610+K05699+K05691+K05692+K05692+K05699+K05691+K05691+K05699+K05692+K04850+K05719+K04492+K04850+K06480+K05691+K06736+K05699+K05692+K04857+K05699
Dilated cardiomyopathy	ko05414	25	c145849.graph_c0;c150926.graph_c2;c170684.graph_c0;c177029.graph_c0;c198115.graph_c0;c198115.graph_c1;c198963.graph_c0;c200267.graph_c0;c208581.graph_c0;c208581.graph_c1;c212843.graph_c0;c214408.graph_c0;c234074.graph_c1;c239330.graph_c0;c240228.graph_c1;c240269.graph_c0;c240860.graph_c4;c241662.graph_c1;c244310.graph_c1;c244377.graph_c4;c245345.graph_c0;c353427.graph_c0;c84183.graph_c0;c87652.gr…	K04632+K12749+K04857+K12314+K07610+K07610+K09290+K12567+K05692+K05692+K06856+K12567+K09290+K05692+K04850+K05719+K04850+K06480+K10374+K10373+K10351+K05692+K04857+K10373+K05865
Viral myocarditis	ko05416	20	c149737.graph_c0;c195056.graph_c0;c200424.graph_c0;c208581.graph_c0;c208581.graph_c1;c210867.graph_c0;c212843.graph_c0;c220809.graph_c0;c231413.graph_c0;c231480.graph_c0;c235128.graph_c0;c235875.graph_c0;c237328.graph_c2;c239330.graph_c0;c241556.graph_c2;c244408.graph_c1;c245769.graph_c0;c246243.graph_c0;c258294.graph_c0;c353427.graph_c0;	K08887+K04398+K03161+K05692+K05692+K17751+K06856+K06470+K03160+K04398+K08738+K03260+K17751+K05692+K04398+K06619+K08738+K17751+K06751+K05692
